# Supplementary material for: Identification of transcription factor's targets using tissue-specific transcriptomic data in Arabidopsis thaliana
Source: BMC Syst Biol. 2010 Sep 13;4(Suppl 2):S2. doi: 10.1186/1752-0509-4-S2-S2 (PMC2982689; doi:10.1186/1752-0509-4-S2-S2)
Supplement: Additional file 1 — A list of identified 178 putative E2F-target genes. [file 1752-0509-4-S2-S2-S1.xls]

## Sheet: pppp
List of 178 putative E2F-target genes and associated descriptions inferred from meta analysis (Gyan et al. 2009)
Locus Identifier	Gene Model Name	Gene Model Description	Gene Model Type	Primary Gene Symbol	All Gene Symbols
AT5G07590	AT5G07590.1	WD-40 repeat protein family; FUNCTIONS IN: molecular_function unknown; INVOLVED IN: biological_process unknown; LOCATED IN: CUL4 RING ubiquitin ligase complex; EXPRESSED IN: 21 plant structures; EXPRESSED DURING: 13 growth stages; CONTAINS InterPro DOMAIN/s: WD40 repeat-like (InterPro:IPR011046), WD40 repeat (InterPro:IPR001680), WD40/YVTN repeat-like (InterPro:IPR015943); Has 498 Blast hits to 4…	protein_coding
AT5G41190	AT5G41190.1	FUNCTIONS IN: molecular_function unknown; INVOLVED IN: biological_process unknown; LOCATED IN: cellular_component unknown; EXPRESSED IN: 21 plant structures; EXPRESSED DURING: 13 growth stages; CONTAINS InterPro DOMAIN/s: Nin one binding (NOB1) Zn-ribbon like (InterPro:IPR014881), D-site 20S pre-rRNA nuclease (InterPro:IPR017117); Has 855 Blast hits to 653 proteins in 196 species: Archae - 53; Ba…	protein_coding
AT3G02920	AT3G02920.1	replication protein-related; FUNCTIONS IN: nucleic acid binding; INVOLVED IN: biological_process unknown; EXPRESSED IN: 24 plant structures; EXPRESSED DURING: 15 growth stages; CONTAINS InterPro DOMAIN/s: Nucleic acid-binding, OB-fold-like (InterPro:IPR016027), Nucleic acid-binding, OB-fold (InterPro:IPR012340), Replication protein A, subunit RPA32 (InterPro:IPR014646), Replication protein A, C-t…	protein_coding
AT3G56120	AT3G56120.1	Met-10+ like family protein; FUNCTIONS IN: molecular_function unknown; INVOLVED IN: biological_process unknown; LOCATED IN: cellular_component unknown; EXPRESSED IN: 22 plant structures; EXPRESSED DURING: 13 growth stages; CONTAINS InterPro DOMAIN/s: Protein of unknown function Met10 (InterPro:IPR003402); BEST Arabidopsis thaliana protein match is: Met-10+ like family protein (TAIR:AT4G27340.1); …	protein_coding
AT2G07170	AT2G07170.1	binding; FUNCTIONS IN: binding; INVOLVED IN: biological_process unknown; LOCATED IN: cellular_component unknown; EXPRESSED IN: 13 plant structures; EXPRESSED DURING: 7 growth stages; CONTAINS InterPro DOMAIN/s: HEAT (InterPro:IPR000357), Armadillo-type fold (InterPro:IPR016024); BEST Arabidopsis thaliana protein match is: TOR1 (TORTIFOLIA 1); microtubule binding (TAIR:AT4G27060.1); Has 299 Blast …	protein_coding
AT5G52950	AT5G52950.1	unknown protein; FUNCTIONS IN: molecular_function unknown; INVOLVED IN: biological_process unknown; LOCATED IN: cellular_component unknown; EXPRESSED IN: 7 plant structures; EXPRESSED DURING: 4 anthesis, F mature embryo stage, petal differentiation and expansion stage, D bilateral stage, E expanded cotyledon stage; Has 31 Blast hits to 28 proteins in 15 species: Archae - 0; Bacteria - 2; Metazoa …	protein_coding
AT4G29410	AT4G29410.1	60S ribosomal protein L28 (RPL28C); FUNCTIONS IN: structural constituent of ribosome; INVOLVED IN: translation, ribosome biogenesis; LOCATED IN: cytosolic large ribosomal subunit, ribosome, plasma membrane; EXPRESSED IN: 23 plant structures; EXPRESSED DURING: 13 growth stages; CONTAINS InterPro DOMAIN/s: Ribosomal protein L28e (InterPro:IPR002672); BEST Arabidopsis thaliana protein match is: 60S …	protein_coding
AT5G07810	AT5G07810.1	SNF2 domain-containing protein / helicase domain-containing protein / HNH endonuclease domain-containing protein; FUNCTIONS IN: helicase activity, DNA binding, ATP binding, nucleic acid binding, endonuclease activity; EXPRESSED IN: 13 plant structures; EXPRESSED DURING: 8 growth stages; CONTAINS InterPro DOMAIN/s: DEAD-like helicase, N-terminal (InterPro:IPR014001), DNA/RNA helicase, C-terminal (…	protein_coding
AT4G26660	AT4G26660.1	INVOLVED IN: biological_process unknown; LOCATED IN: chloroplast; EXPRESSED IN: 13 plant structures; EXPRESSED DURING: 7 growth stages; CONTAINS InterPro DOMAIN/s: Kinesin-related (InterPro:IPR010544); BEST Arabidopsis thaliana protein match is: unknown protein (TAIR:AT5G55520.2); Has 17522 Blast hits to 11235 proteins in 728 species: Archae - 194; Bacteria - 1012; Metazoa - 10222; Fungi - 1306; …	protein_coding
AT5G61000	AT5G61000.1	replication protein, putative; FUNCTIONS IN: DNA binding, nucleic acid binding; INVOLVED IN: DNA replication; LOCATED IN: nucleus; EXPRESSED IN: 22 plant structures; EXPRESSED DURING: 13 growth stages; CONTAINS InterPro DOMAIN/s: Replication factor-a protein 1 Rpa1 (InterPro:IPR004591), Nucleic acid-binding, OB-fold-like (InterPro:IPR016027), Nucleic acid-binding, OB-fold (InterPro:IPR012340), Nu…	protein_coding
AT5G44730	AT5G44730.2	haloacid dehalogenase-like hydrolase family protein; FUNCTIONS IN: hydrolase activity, catalytic activity, phosphoglycolate phosphatase activity; INVOLVED IN: metabolic process; LOCATED IN: endomembrane system; EXPRESSED IN: 21 plant structures; EXPRESSED DURING: 13 growth stages; CONTAINS InterPro DOMAIN/s: Haloacid dehalogenase-like hydrolase (InterPro:IPR005834), HAD-superfamily hydrolase, sub…	protein_coding
AT5G06050	AT5G06050.1	dehydration-responsive protein-related; INVOLVED IN: biological_process unknown; LOCATED IN: endomembrane system; EXPRESSED IN: 22 plant structures; EXPRESSED DURING: 13 growth stages; CONTAINS InterPro DOMAIN/s: Protein of unknown function DUF248, methyltransferase putative (InterPro:IPR004159); BEST Arabidopsis thaliana protein match is: dehydration-responsive family protein (TAIR:AT2G39750.1);…	protein_coding
AT2G42770	AT2G42770.1	peroxisomal membrane 22 kDa family protein; FUNCTIONS IN: molecular_function unknown; INVOLVED IN: biological_process unknown; LOCATED IN: peroxisomal membrane, chloroplast, chloroplast envelope; EXPRESSED IN: 23 plant structures; EXPRESSED DURING: 13 growth stages; CONTAINS InterPro DOMAIN/s: Mpv17/PMP22 (InterPro:IPR007248); BEST Arabidopsis thaliana protein match is: peroxisomal membrane 22 kD…	protein_coding
AT1G27400	AT1G27400.1	60S ribosomal protein L17 (RPL17A); FUNCTIONS IN: structural constituent of ribosome; INVOLVED IN: translation; LOCATED IN: cytosolic large ribosomal subunit, ribosome, plasma membrane, chloroplast, vacuole; EXPRESSED IN: 23 plant structures; EXPRESSED DURING: 13 growth stages; CONTAINS InterPro DOMAIN/s: Ribosomal protein L22/L17 (InterPro:IPR001063), Ribosomal protein L22/L17, eukaryotic/archae…	protein_coding
AT5G40150	AT5G40150.1	peroxidase, putative; FUNCTIONS IN: electron carrier activity, peroxidase activity, heme binding; INVOLVED IN: response to oxidative stress; LOCATED IN: endomembrane system; EXPRESSED IN: 21 plant structures; EXPRESSED DURING: 13 growth stages; CONTAINS InterPro DOMAIN/s: Haem peroxidase (InterPro:IPR010255), Plant peroxidase (InterPro:IPR000823), Haem peroxidase, plant/fungal/bacterial (InterPro…	protein_coding
AT5G37890	AT5G37890.1	seven in absentia (SINA) protein, putative; FUNCTIONS IN: ubiquitin-protein ligase activity, protein binding, zinc ion binding; INVOLVED IN: multicellular organismal development, protein ubiquitination, ubiquitin-dependent protein catabolic process; LOCATED IN: nucleus, intracellular; EXPRESSED IN: 21 plant structures; EXPRESSED DURING: 13 growth stages; CONTAINS InterPro DOMAIN/s: Zinc finger, C…	protein_coding
AT3G18630	AT3G18630.1	uracil DNA glycosylase family protein; FUNCTIONS IN: uracil DNA N-glycosylase activity; INVOLVED IN: DNA repair, base-excision repair; LOCATED IN: chloroplast; EXPRESSED IN: 15 plant structures; EXPRESSED DURING: 8 growth stages; CONTAINS InterPro DOMAIN/s: Uracil-DNA glycosylase (InterPro:IPR002043), Uracil-DNA glycosylase-like (InterPro:IPR005122); BEST Arabidopsis thaliana protein match is: un…	protein_coding
AT4G24830	AT4G24830.1	arginosuccinate synthase family; FUNCTIONS IN: argininosuccinate synthase activity, ATP binding; INVOLVED IN: arginine biosynthetic process; LOCATED IN: chloroplast; EXPRESSED IN: 24 plant structures; EXPRESSED DURING: 14 growth stages; CONTAINS InterPro DOMAIN/s: Rossmann-like alpha/beta/alpha sandwich fold (InterPro:IPR014729), Argininosuccinate synthase, conserved site (InterPro:IPR018223), Ar…	protein_coding
AT5G11880	AT5G11880.1	diaminopimelate decarboxylase, putative / DAP carboxylase, putative; FUNCTIONS IN: diaminopimelate decarboxylase activity; INVOLVED IN: lysine biosynthetic process via diaminopimelate; LOCATED IN: chloroplast; EXPRESSED IN: guard cell, cultured cell; CONTAINS InterPro DOMAIN/s: Diaminopimelate decarboxylase (InterPro:IPR002986), Alanine racemase/group IV decarboxylase, C-terminal (InterPro:IPR009…	protein_coding
AT5G54970	AT5G54970.1	unknown protein; FUNCTIONS IN: molecular_function unknown; INVOLVED IN: biological_process unknown; EXPRESSED IN: 24 plant structures; EXPRESSED DURING: 15 growth stages; BEST Arabidopsis thaliana protein match is: unknown protein (TAIR:AT4G26960.1); Has 11 Blast hits to 11 proteins in 5 species: Archae - 0; Bacteria - 0; Metazoa - 0; Fungi - 0; Plants - 11; Viruses - 0; Other Eukaryotes - 0 (sou…	protein_coding
AT3G03130	AT3G03130.1	unknown protein; FUNCTIONS IN: molecular_function unknown; INVOLVED IN: biological_process unknown; LOCATED IN: cellular_component unknown; EXPRESSED IN: 14 plant structures; EXPRESSED DURING: 4 anthesis, F mature embryo stage, petal differentiation and expansion stage, D bilateral stage, E expanded cotyledon stage; BEST Arabidopsis thaliana protein match is: unknown protein (TAIR:AT5G17160.1); H…	protein_coding
AT4G39860	AT4G39860.1	unknown protein; FUNCTIONS IN: molecular_function unknown; INVOLVED IN: biological_process unknown; LOCATED IN: nucleus, cytoplasm; EXPRESSED IN: 25 plant structures; EXPRESSED DURING: 13 growth stages; BEST Arabidopsis thaliana protein match is: unknown protein (TAIR:AT2G22270.1); Has 73 Blast hits to 73 proteins in 9 species: Archae - 0; Bacteria - 0; Metazoa - 0; Fungi - 0; Plants - 71; Viruse…	protein_coding
AT3G10610	AT3G10610.1	40S ribosomal protein S17 (RPS17C); FUNCTIONS IN: structural constituent of ribosome; INVOLVED IN: translation; LOCATED IN: cytosolic small ribosomal subunit, cytosolic ribosome, ribosome; EXPRESSED IN: 22 plant structures; EXPRESSED DURING: 13 growth stages; CONTAINS InterPro DOMAIN/s: Ribosomal protein S17e (InterPro:IPR001210), Ribosomal protein S17e, conserved site (InterPro:IPR018273); BEST …	protein_coding
AT5G19750	AT5G19750.1	peroxisomal membrane 22 kDa family protein; FUNCTIONS IN: molecular_function unknown; INVOLVED IN: biological_process unknown; LOCATED IN: peroxisomal membrane, chloroplast, chloroplast envelope; EXPRESSED IN: 22 plant structures; EXPRESSED DURING: 13 growth stages; CONTAINS InterPro DOMAIN/s: Mpv17/PMP22 (InterPro:IPR007248); BEST Arabidopsis thaliana protein match is: peroxisomal membrane prote…	protein_coding
AT1G63470	AT1G63470.1	DNA-binding family protein; FUNCTIONS IN: DNA binding; INVOLVED IN: biological_process unknown; LOCATED IN: cellular_component unknown; EXPRESSED IN: 22 plant structures; EXPRESSED DURING: 13 growth stages; CONTAINS InterPro DOMAIN/s: Protein of unknown function DUF296 (InterPro:IPR005175), AT hook, DNA-binding, conserved site (InterPro:IPR017956); BEST Arabidopsis thaliana protein match is: DNA-…	protein_coding
AT3G61770	AT3G61770.1	FUNCTIONS IN: molecular_function unknown; INVOLVED IN: biological_process unknown; LOCATED IN: chloroplast; EXPRESSED IN: 22 plant structures; EXPRESSED DURING: 13 growth stages; CONTAINS InterPro DOMAIN/s: Acid phosphatase/vanadium-dependent haloperoxidase related (InterPro:IPR003832); BEST Arabidopsis thaliana protein match is: unknown protein (TAIR:AT1G67600.1); Has 613 Blast hits to 613 prote…	protein_coding
AT4G13720	AT4G13720.1	inosine triphosphate pyrophosphatase, putative / HAM1 family protein; FUNCTIONS IN: hydrolase activity, pyrophosphatase activity; INVOLVED IN: biological_process unknown; EXPRESSED IN: 22 plant structures; EXPRESSED DURING: 13 growth stages; CONTAINS InterPro DOMAIN/s: Ham1-like protein (InterPro:IPR002637); Has 4493 Blast hits to 4493 proteins in 1469 species: Archae - 141; Bacteria - 2387; Meta…	protein_coding
AT1G15930	AT1G15930.2	40S ribosomal protein S12 (RPS12A); FUNCTIONS IN: structural constituent of ribosome; INVOLVED IN: response to cadmium ion, response to salt stress, translation; LOCATED IN: cytosolic small ribosomal subunit, cytosolic ribosome; EXPRESSED IN: 23 plant structures; EXPRESSED DURING: 13 growth stages; CONTAINS InterPro DOMAIN/s: Ribosomal protein S12e (InterPro:IPR000530), Ribosomal protein L7Ae/L30…	protein_coding
AT4G31360	AT4G31360.1	selenium binding; FUNCTIONS IN: selenium binding; INVOLVED IN: cell redox homeostasis; EXPRESSED IN: 22 plant structures; EXPRESSED DURING: 12 growth stages; CONTAINS InterPro DOMAIN/s: SelT/selW/selH selenoprotein (InterPro:IPR011893); BEST Arabidopsis thaliana protein match is: selenium binding (TAIR:AT2G24440.1); Has 199 Blast hits to 172 proteins in 52 species: Archae - 0; Bacteria - 2; Metaz…	protein_coding
AT2G35790	AT2G35790.1	unknown protein; FUNCTIONS IN: molecular_function unknown; INVOLVED IN: biological_process unknown; EXPRESSED IN: 23 plant structures; EXPRESSED DURING: 13 growth stages; Has 75 Blast hits to 75 proteins in 34 species: Archae - 0; Bacteria - 0; Metazoa - 43; Fungi - 4; Plants - 26; Viruses - 0; Other Eukaryotes - 2 (source: NCBI BLink).	protein_coding
AT2G22610	AT2G22610.1	kinesin motor protein-related; FUNCTIONS IN: microtubule motor activity, ATP binding; INVOLVED IN: microtubule-based movement; LOCATED IN: microtubule associated complex; EXPRESSED IN: 20 plant structures; EXPRESSED DURING: 10 growth stages; CONTAINS InterPro DOMAIN/s: Kinesin, motor region (InterPro:IPR001752); BEST Arabidopsis thaliana protein match is: kinesin motor protein-related (TAIR:AT1G7…	protein_coding
AT1G63640	AT1G63640.1	kinesin motor protein-related; FUNCTIONS IN: microtubule motor activity, ATP binding; INVOLVED IN: microtubule-based movement; LOCATED IN: plasma membrane; EXPRESSED IN: 24 plant structures; EXPRESSED DURING: 13 growth stages; CONTAINS InterPro DOMAIN/s: Calponin-homology (InterPro:IPR016146), Calponin-like actin-binding (InterPro:IPR001715), Kinesin, motor region (InterPro:IPR001752); BEST Arabi…	protein_coding
AT2G01250	AT2G01250.1	60S ribosomal protein L7 (RPL7B); FUNCTIONS IN: structural constituent of ribosome; INVOLVED IN: translation; LOCATED IN: cytosolic large ribosomal subunit, chloroplast, plasma membrane, large ribosomal subunit, membrane; EXPRESSED IN: 25 plant structures; EXPRESSED DURING: 14 growth stages; CONTAINS InterPro DOMAIN/s: Ribosomal protein L30, N-terminal (InterPro:IPR012988), Ribosomal protein L30p…	protein_coding
AT2G39390	AT2G39390.1	60S ribosomal protein L35 (RPL35B); FUNCTIONS IN: structural constituent of ribosome; INVOLVED IN: translation, ribosome biogenesis; LOCATED IN: cytosolic ribosome, cytosolic large ribosomal subunit, ribosome; EXPRESSED IN: 22 plant structures; EXPRESSED DURING: 13 growth stages; CONTAINS InterPro DOMAIN/s: Ribosomal protein L29 (InterPro:IPR001854), Ribosomal protein L29, conserved site (InterPr…	protein_coding
AT1G72250	AT1G72250.1	kinesin motor protein-related; FUNCTIONS IN: microtubule motor activity, ATP binding; INVOLVED IN: microtubule-based movement; LOCATED IN: microtubule associated complex; EXPRESSED IN: 18 plant structures; EXPRESSED DURING: 7 growth stages; CONTAINS InterPro DOMAIN/s: Kinesin, motor region (InterPro:IPR001752); BEST Arabidopsis thaliana protein match is: kinesin motor protein-related (TAIR:AT2G22…	protein_coding
AT5G33300	AT5G33300.1	chromosome-associated kinesin-related; FUNCTIONS IN: molecular_function unknown; INVOLVED IN: biological_process unknown; LOCATED IN: cellular_component unknown; EXPRESSED IN: 19 plant structures; EXPRESSED DURING: 13 growth stages; BEST Arabidopsis thaliana protein match is: chromosome-associated kinesin, putative (TAIR:AT5G60930.1); Has 9735 Blast hits to 7175 proteins in 473 species: Archae - …	protein_coding
AT5G25090	AT5G25090.1	plastocyanin-like domain-containing protein; FUNCTIONS IN: electron carrier activity, copper ion binding; LOCATED IN: anchored to plasma membrane, plasma membrane, anchored to membrane; EXPRESSED IN: 18 plant structures; EXPRESSED DURING: 10 growth stages; CONTAINS InterPro DOMAIN/s: Plastocyanin-like (InterPro:IPR003245), Cupredoxin (InterPro:IPR008972); BEST Arabidopsis thaliana protein match i…	protein_coding
AT1G26540	AT1G26540.1	agenet domain-containing protein; FUNCTIONS IN: RNA binding; INVOLVED IN: biological_process unknown; LOCATED IN: vacuole; EXPRESSED IN: 13 plant structures; EXPRESSED DURING: 8 growth stages; CONTAINS InterPro DOMAIN/s: Tudor-like, plant (InterPro:IPR014002), Agenet (InterPro:IPR008395), Protein of unknown function DUF724 (InterPro:IPR007930); BEST Arabidopsis thaliana protein match is: agenet d…	protein_coding
AT5G10390	AT5G10390.1	histone H3; FUNCTIONS IN: DNA binding; INVOLVED IN: nucleosome assembly; LOCATED IN: nucleus, chloroplast, nucleosome; EXPRESSED IN: 23 plant structures; EXPRESSED DURING: 13 growth stages; CONTAINS InterPro DOMAIN/s: Histone H3 (InterPro:IPR000164), Histone-fold (InterPro:IPR009072), Histone core (InterPro:IPR007125); BEST Arabidopsis thaliana protein match is: histone H3 (TAIR:AT5G65360.1); Has…	protein_coding
AT4G21820	AT4G21820.1	binding / calmodulin binding; FUNCTIONS IN: calmodulin binding, binding; LOCATED IN: chloroplast; EXPRESSED IN: 13 plant structures; EXPRESSED DURING: 6 growth stages; CONTAINS InterPro DOMAIN/s: Calponin-homology (InterPro:IPR016146), Calponin-like actin-binding (InterPro:IPR001715), Armadillo (InterPro:IPR000225), Armadillo-type fold (InterPro:IPR016024), IQ calmodulin-binding region (InterPro:…	protein_coding
AT5G64816	AT5G64816.1	unknown protein; FUNCTIONS IN: molecular_function unknown; INVOLVED IN: biological_process unknown; LOCATED IN: cellular_component unknown; EXPRESSED IN: 22 plant structures; EXPRESSED DURING: 13 growth stages; Has 26 Blast hits to 26 proteins in 10 species: Archae - 0; Bacteria - 0; Metazoa - 0; Fungi - 0; Plants - 25; Viruses - 0; Other Eukaryotes - 1 (source: NCBI BLink).	protein_coding
AT4G39630	AT4G39630.1	unknown protein; FUNCTIONS IN: molecular_function unknown; INVOLVED IN: biological_process unknown; LOCATED IN: cellular_component unknown; EXPRESSED IN: 21 plant structures; EXPRESSED DURING: 14 growth stages; Has 11 Blast hits to 11 proteins in 4 species: Archae - 0; Bacteria - 0; Metazoa - 0; Fungi - 0; Plants - 11; Viruses - 0; Other Eukaryotes - 0 (source: NCBI BLink).	protein_coding
AT4G26870	AT4G26870.1	aspartyl-tRNA synthetase, putative / aspartate--tRNA ligase, putative; FUNCTIONS IN: aspartate-tRNA ligase activity, nucleotide binding, aminoacyl-tRNA ligase activity, nucleic acid binding, ATP binding; INVOLVED IN: response to cadmium ion, tRNA aminoacylation for protein translation; LOCATED IN: cytoplasm; EXPRESSED IN: 24 plant structures; EXPRESSED DURING: 13 growth stages; CONTAINS InterPro …	protein_coding
AT3G18940	AT3G18940.1	clast3-related; FUNCTIONS IN: molecular_function unknown; INVOLVED IN: biological_process unknown; LOCATED IN: cellular_component unknown; EXPRESSED IN: 22 plant structures; EXPRESSED DURING: 13 growth stages; CONTAINS InterPro DOMAIN/s: Uncharacterised conserved protein UCP010044 (InterPro:IPR016562); Has 170 Blast hits to 170 proteins in 73 species: Archae - 1; Bacteria - 0; Metazoa - 98; Fungi…	protein_coding
AT2G20710	AT2G20710.1	pentatricopeptide (PPR) repeat-containing protein; INVOLVED IN: biological_process unknown; EXPRESSED IN: 15 plant structures; EXPRESSED DURING: 7 growth stages; CONTAINS InterPro DOMAIN/s: Pentatricopeptide repeat (InterPro:IPR002885); BEST Arabidopsis thaliana protein match is: pentatricopeptide (PPR) repeat-containing protein (TAIR:AT1G28020.1); Has 5495 Blast hits to 2707 proteins in 82 speci…	protein_coding
AT4G40000	AT4G40000.1	NOL1/NOP2/sun family protein; FUNCTIONS IN: molecular_function unknown; INVOLVED IN: biological_process unknown; LOCATED IN: cellular_component unknown; EXPRESSED IN: 17 plant structures; EXPRESSED DURING: 8 growth stages; CONTAINS InterPro DOMAIN/s: Bacterial Fmu (Sun)/eukaryotic nucleolar NOL1/Nop2p (InterPro:IPR001678), Bacterial Fmu (Sun)/eukaryotic nucleolar NOL1/Nop2p, conserved site (Inter…	protein_coding
AT5G27330	AT5G27330.1	LOCATED IN: endoplasmic reticulum; EXPRESSED IN: 22 plant structures; EXPRESSED DURING: 12 growth stages; CONTAINS InterPro DOMAIN/s: Prefoldin (InterPro:IPR009053); BEST Arabidopsis thaliana protein match is: unknown protein (TAIR:AT3G05130.1); Has 110457 Blast hits to 56483 proteins in 2051 species: Archae - 1653; Bacteria - 15111; Metazoa - 52441; Fungi - 7858; Plants - 4309; Viruses - 584; Ot…	protein_coding
AT1G35530	AT1G35530.1	DEAD/DEAH box helicase, putative; FUNCTIONS IN: in 6 functions; LOCATED IN: cellular_component unknown; EXPRESSED IN: 17 plant structures; EXPRESSED DURING: 10 growth stages; CONTAINS InterPro DOMAIN/s: Restriction endonuclease, type I, R subunit/Type III, Res subunit (InterPro:IPR006935), DEAD-like helicase, N-terminal (InterPro:IPR014001), DNA/RNA helicase, C-terminal (InterPro:IPR001650), Heli…	protein_coding
AT1G77550	AT1G77550.1	protein binding / tubulin-tyrosine ligase; FUNCTIONS IN: protein binding, tubulin-tyrosine ligase activity; INVOLVED IN: protein modification process; LOCATED IN: chloroplast; EXPRESSED IN: 18 plant structures; EXPRESSED DURING: 8 growth stages; CONTAINS InterPro DOMAIN/s: Tubulin-tyrosine ligase (InterPro:IPR004344); Has 1667 Blast hits to 1575 proteins in 108 species: Archae - 0; Bacteria - 4; …	protein_coding
AT1G24310	AT1G24310.1	unknown protein; FUNCTIONS IN: molecular_function unknown; INVOLVED IN: biological_process unknown; LOCATED IN: nucleolus; EXPRESSED IN: 20 plant structures; EXPRESSED DURING: 13 growth stages; Has 2665 Blast hits to 2221 proteins in 198 species: Archae - 0; Bacteria - 36; Metazoa - 1026; Fungi - 539; Plants - 312; Viruses - 11; Other Eukaryotes - 741 (source: NCBI BLink).	protein_coding
AT4G31840	AT4G31840.1	plastocyanin-like domain-containing protein; FUNCTIONS IN: electron carrier activity, copper ion binding; LOCATED IN: plasma membrane, anchored to membrane; EXPRESSED IN: 22 plant structures; EXPRESSED DURING: 13 growth stages; CONTAINS InterPro DOMAIN/s: Plastocyanin-like (InterPro:IPR003245), Cupredoxin (InterPro:IPR008972); BEST Arabidopsis thaliana protein match is: plastocyanin-like domain-c…	protein_coding
AT1G09450	AT1G09450.1	haspin-related; FUNCTIONS IN: protein kinase activity, ATP binding; INVOLVED IN: protein amino acid phosphorylation, N-terminal protein myristoylation; LOCATED IN: cellular_component unknown; EXPRESSED IN: 17 plant structures; EXPRESSED DURING: 11 growth stages; CONTAINS InterPro DOMAIN/s: Protein kinase, core (InterPro:IPR000719); Has 225 Blast hits to 225 proteins in 89 species: Archae - 0; Bac…	protein_coding
AT4G16720	AT4G16720.1	60S ribosomal protein L15 (RPL15A); FUNCTIONS IN: structural constituent of ribosome; INVOLVED IN: translation; LOCATED IN: cytosolic ribosome, cytosolic large ribosomal subunit, ribosome, plasma membrane; EXPRESSED IN: 23 plant structures; EXPRESSED DURING: 13 growth stages; CONTAINS InterPro DOMAIN/s: Ribosomal protein L15e (InterPro:IPR000439), Ribosomal protein L23/L15e, core (InterPro:IPR012…	protein_coding
AT1G16900	AT1G16900.1	curculin-like (mannose-binding) lectin family protein, very low similarity to Ser Thr protein kinase GI:2598067 from (Zea mays); contains Pfam lectin (probable mannose binding) domain PF01453 but not the protein kinase domain of the Z. mays protein	protein_coding
AT4G25890	AT4G25890.1	60S acidic ribosomal protein P3 (RPP3A); FUNCTIONS IN: structural constituent of ribosome; INVOLVED IN: translational elongation; LOCATED IN: cytosolic ribosome, ribosome, nucleus, plasma membrane; EXPRESSED IN: 23 plant structures; EXPRESSED DURING: 14 growth stages; CONTAINS InterPro DOMAIN/s: Ribosomal protein 60S (InterPro:IPR001813); BEST Arabidopsis thaliana protein match is: 60S acidic rib…	protein_coding
AT4G32605	AT4G32605.1	LOCATED IN: mitochondrion; EXPRESSED IN: 21 plant structures; EXPRESSED DURING: 12 growth stages; CONTAINS InterPro DOMAIN/s: Mitochondrial glycoprotein (InterPro:IPR003428); BEST Arabidopsis thaliana protein match is: mitochondrial glycoprotein family protein / MAM33 family protein (TAIR:AT3G55605.1); Has 195 Blast hits to 195 proteins in 67 species: Archae - 0; Bacteria - 0; Metazoa - 0; Fungi …	protein_coding
AT4G33400	AT4G33400.1	dem protein-related / defective embryo and meristems protein-related; FUNCTIONS IN: molecular_function unknown; INVOLVED IN: N-terminal protein myristoylation; LOCATED IN: cytosol, nucleus, plasma membrane; EXPRESSED IN: 25 plant structures; EXPRESSED DURING: 15 growth stages; CONTAINS InterPro DOMAIN/s: WD40 repeat-like (InterPro:IPR011046), Vacuolar import and degradation, Vid27-related (InterP…	protein_coding
AT2G18330	AT2G18330.1	AAA-type ATPase family protein; FUNCTIONS IN: nucleoside-triphosphatase activity, ATPase activity, nucleotide binding, ATP binding; EXPRESSED IN: 23 plant structures; EXPRESSED DURING: 13 growth stages; CONTAINS InterPro DOMAIN/s: ATPase, AAA-type, core (InterPro:IPR003959), ATPase, AAA+ type, core (InterPro:IPR003593), ATPase, AAA-type, conserved site (InterPro:IPR003960); BEST Arabidopsis thali…	protein_coding
AT5G13520	AT5G13520.1	peptidase M1 family protein; FUNCTIONS IN: metallopeptidase activity, binding, zinc ion binding; INVOLVED IN: proteolysis, leukotriene biosynthetic process; LOCATED IN: cellular_component unknown; EXPRESSED IN: 18 plant structures; EXPRESSED DURING: 7 growth stages; CONTAINS InterPro DOMAIN/s: Peptidase M1, membrane alanine aminopeptidase (InterPro:IPR001930), Peptidase M1, membrane alanine amino…	protein_coding
AT5G64710	AT5G64710.1	unknown protein; INVOLVED IN: biological_process unknown; EXPRESSED IN: 7 plant structures; EXPRESSED DURING: 6 growth stages; CONTAINS InterPro DOMAIN/s: Protein of unknown function DUF537 (InterPro:IPR007491); BEST Arabidopsis thaliana protein match is: unknown protein (TAIR:AT5G09840.1); Has 218 Blast hits to 205 proteins in 45 species: Archae - 2; Bacteria - 14; Metazoa - 58; Fungi - 12; Plan…	protein_coding
AT5G06590	AT5G06590.1	unknown protein; FUNCTIONS IN: molecular_function unknown; INVOLVED IN: biological_process unknown; LOCATED IN: cellular_component unknown; Has 13 Blast hits to 13 proteins in 5 species: Archae - 0; Bacteria - 0; Metazoa - 0; Fungi - 0; Plants - 13; Viruses - 0; Other Eukaryotes - 0 (source: NCBI BLink).	protein_coding
AT5G55820	AT5G55820.1	unknown protein; FUNCTIONS IN: molecular_function unknown; INVOLVED IN: biological_process unknown; LOCATED IN: cellular_component unknown; EXPRESSED IN: 16 plant structures; EXPRESSED DURING: 8 growth stages; Has 125304 Blast hits to 61210 proteins in 1981 species: Archae - 482; Bacteria - 15262; Metazoa - 56888; Fungi - 9654; Plants - 3645; Viruses - 576; Other Eukaryotes - 38797 (source: NCBI …	protein_coding
AT1G26330	AT1G26330.1	DNA binding; FUNCTIONS IN: DNA binding; INVOLVED IN: biological_process unknown; LOCATED IN: nucleus; EXPRESSED IN: 8 plant structures; EXPRESSED DURING: 4 anthesis, F mature embryo stage, petal differentiation and expansion stage, D bilateral stage, E expanded cotyledon stage; CONTAINS InterPro DOMAIN/s: WD40 repeat-like (InterPro:IPR011046), FY-rich, C-terminal (InterPro:IPR003889), WD40/YVTN r…	protein_coding
AT2G38160	AT2G38160.1	unknown protein; FUNCTIONS IN: molecular_function unknown; INVOLVED IN: biological_process unknown; LOCATED IN: cellular_component unknown; EXPRESSED IN: 9 plant structures; EXPRESSED DURING: 4 anthesis, F mature embryo stage, petal differentiation and expansion stage, D bilateral stage, E expanded cotyledon stage; BEST Arabidopsis thaliana protein match is: unknown protein (TAIR:AT2G40070.2); Ha…	protein_coding
AT5G67200	AT5G67200.1	leucine-rich repeat transmembrane protein kinase, putative; FUNCTIONS IN: protein binding, protein serine/threonine kinase activity, protein kinase activity, ATP binding; INVOLVED IN: transmembrane receptor protein tyrosine kinase signaling pathway, protein amino acid phosphorylation; LOCATED IN: plasma membrane; EXPRESSED IN: 22 plant structures; EXPRESSED DURING: 10 growth stages; CONTAINS Inte…	protein_coding
AT1G20410	AT1G20410.1	unknown protein; FUNCTIONS IN: molecular_function unknown; INVOLVED IN: biological_process unknown; LOCATED IN: cellular_component unknown; EXPRESSED IN: 22 plant structures; EXPRESSED DURING: 13 growth stages; Has 431 Blast hits to 403 proteins in 151 species: Archae - 110; Bacteria - 0; Metazoa - 110; Fungi - 3; Plants - 20; Viruses - 0; Other Eukaryotes - 188 (source: NCBI BLink).	protein_coding
AT2G36200	AT2G36200.1	kinesin motor protein-related; FUNCTIONS IN: microtubule motor activity, ATP binding; INVOLVED IN: microtubule-based movement; LOCATED IN: microtubule associated complex; EXPRESSED IN: 12 plant structures; EXPRESSED DURING: 6 growth stages; CONTAINS InterPro DOMAIN/s: Kinesin, motor region (InterPro:IPR001752); BEST Arabidopsis thaliana protein match is: kinesin motor protein-related (TAIR:AT3G45…	protein_coding
AT3G02820	AT3G02820.1	zinc knuckle (CCHC-type) family protein; FUNCTIONS IN: zinc ion binding, nucleic acid binding; INVOLVED IN: cell cycle, replication fork protection, response to DNA damage stimulus; LOCATED IN: nucleus, chloroplast; EXPRESSED IN: 20 plant structures; EXPRESSED DURING: 15 growth stages; CONTAINS InterPro DOMAIN/s: Replication fork protection component Swi3 (InterPro:IPR012923), Zinc finger, CCHC-t…	protein_coding
AT1G26750	AT1G26750.1	unknown protein; FUNCTIONS IN: molecular_function unknown; INVOLVED IN: biological_process unknown; LOCATED IN: cellular_component unknown; EXPRESSED IN: 22 plant structures; EXPRESSED DURING: 13 growth stages; Has 24 Blast hits to 24 proteins in 10 species: Archae - 0; Bacteria - 0; Metazoa - 0; Fungi - 0; Plants - 24; Viruses - 0; Other Eukaryotes - 0 (source: NCBI BLink).	protein_coding
AT1G26460	AT1G26460.1	pentatricopeptide (PPR) repeat-containing protein; FUNCTIONS IN: molecular_function unknown; INVOLVED IN: biological_process unknown; LOCATED IN: mitochondrion; EXPRESSED IN: 22 plant structures; EXPRESSED DURING: 13 growth stages; CONTAINS InterPro DOMAIN/s: Pentatricopeptide repeat (InterPro:IPR002885); BEST Arabidopsis thaliana protein match is: MEE40 (maternal effect embryo arrest 40) (TAIR:A…	protein_coding
AT3G09730	AT3G09730.1	unknown protein; FUNCTIONS IN: molecular_function unknown; INVOLVED IN: biological_process unknown; EXPRESSED IN: 18 plant structures; EXPRESSED DURING: 9 growth stages; Has 985 Blast hits to 916 proteins in 167 species: Archae - 6; Bacteria - 57; Metazoa - 528; Fungi - 86; Plants - 86; Viruses - 15; Other Eukaryotes - 207 (source: NCBI BLink).	protein_coding
AT2G32590	AT2G32590.1	INVOLVED IN: mitosis, mitotic cell cycle; LOCATED IN: nucleus, chloroplast; EXPRESSED IN: 17 plant structures; EXPRESSED DURING: 9 growth stages; CONTAINS InterPro DOMAIN/s: Barren (InterPro:IPR008418); Has 340 Blast hits to 330 proteins in 142 species: Archae - 0; Bacteria - 0; Metazoa - 135; Fungi - 102; Plants - 21; Viruses - 1; Other Eukaryotes - 81 (source: NCBI BLink).	protein_coding
AT5G23250	AT5G23250.1	succinyl-CoA ligase (GDP-forming) alpha-chain, mitochondrial, putative / succinyl-CoA synthetase, alpha chain, putative / SCS-alpha, putative; FUNCTIONS IN: succinate-CoA ligase (ADP-forming) activity, succinate-CoA ligase (GDP-forming) activity, binding, ATP citrate synthase activity, catalytic activity; INVOLVED IN: metabolic process; LOCATED IN: mitochondrion; EXPRESSED IN: 23 plant structures…	protein_coding
AT1G72480	AT1G72480.1	FUNCTIONS IN: molecular_function unknown; INVOLVED IN: biological_process unknown; LOCATED IN: Golgi apparatus; EXPRESSED IN: 22 plant structures; EXPRESSED DURING: 13 growth stages; CONTAINS InterPro DOMAIN/s: Transmembrane receptor, eukaryota (InterPro:IPR009637); BEST Arabidopsis thaliana protein match is: unknown protein (TAIR:AT2G01070.1); Has 422 Blast hits to 420 proteins in 121 species: A…	protein_coding
AT4G29360	AT4G29360.1	glycosyl hydrolase family 17 protein; FUNCTIONS IN: cation binding, hydrolase activity, hydrolyzing O-glycosyl compounds, catalytic activity; INVOLVED IN: carbohydrate metabolic process; LOCATED IN: anchored to plasma membrane, anchored to membrane; EXPRESSED IN: 19 plant structures; EXPRESSED DURING: 11 growth stages; CONTAINS InterPro DOMAIN/s: X8 (InterPro:IPR012946), Glycoside hydrolase, cata…	protein_coding
AT1G03110	AT1G03110.1	transducin family protein / WD-40 repeat family protein; FUNCTIONS IN: nucleotide binding; INVOLVED IN: biological_process unknown; LOCATED IN: cellular_component unknown; EXPRESSED IN: 24 plant structures; EXPRESSED DURING: 15 growth stages; CONTAINS InterPro DOMAIN/s: WD40 repeat-like (InterPro:IPR011046), WD40 repeat, region (InterPro:IPR017986), WD40/YVTN repeat-like (InterPro:IPR015943), WD4…	protein_coding
AT1G27880	AT1G27880.1	ATP-dependent DNA helicase, putative; FUNCTIONS IN: helicase activity, nucleic acid binding, ATP-dependent helicase activity, ATP binding; INVOLVED IN: DNA recombination; LOCATED IN: cellular_component unknown; EXPRESSED IN: 18 plant structures; EXPRESSED DURING: 11 growth stages; CONTAINS InterPro DOMAIN/s: DNA/RNA helicase, DEAD/DEAH box type, N-terminal (InterPro:IPR011545), DNA helicase, ATP-…	protein_coding
AT4G34265	AT4G34265.1	unknown protein; FUNCTIONS IN: molecular_function unknown; INVOLVED IN: biological_process unknown; LOCATED IN: chloroplast; EXPRESSED IN: 22 plant structures; EXPRESSED DURING: 13 growth stages; BEST Arabidopsis thaliana protein match is: unknown protein (TAIR:AT2G15000.5); Has 57 Blast hits to 57 proteins in 6 species: Archae - 0; Bacteria - 0; Metazoa - 0; Fungi - 0; Plants - 57; Viruses - 0; …	protein_coding
AT4G28310	AT4G28310.1	unknown protein; FUNCTIONS IN: molecular_function unknown; INVOLVED IN: biological_process unknown; LOCATED IN: cellular_component unknown; EXPRESSED IN: 22 plant structures; EXPRESSED DURING: 15 growth stages; BEST Arabidopsis thaliana protein match is: unknown protein (TAIR:AT1G52270.1); Has 24 Blast hits to 24 proteins in 9 species: Archae - 0; Bacteria - 0; Metazoa - 1; Fungi - 0; Plants - 21…	protein_coding
AT2G01630	AT2G01630.1	glycosyl hydrolase family 17 protein / beta-1,3-glucanase, putative; FUNCTIONS IN: cation binding, hydrolase activity, hydrolyzing O-glycosyl compounds, catalytic activity; INVOLVED IN: carbohydrate metabolic process; LOCATED IN: plasma membrane, anchored to membrane; EXPRESSED IN: 21 plant structures; EXPRESSED DURING: 13 growth stages; CONTAINS InterPro DOMAIN/s: X8 (InterPro:IPR012946), Glycos…	protein_coding
AT4G37110	AT4G37110.1	protein binding / zinc ion binding; FUNCTIONS IN: protein binding, zinc ion binding; EXPRESSED IN: 21 plant structures; EXPRESSED DURING: 13 growth stages; CONTAINS InterPro DOMAIN/s: Zinc finger, RING-type (InterPro:IPR001841), Cell division cycle-associated protein (InterPro:IPR018866); BEST Arabidopsis thaliana protein match is: unknown protein (TAIR:AT2G23530.1); Has 269 Blast hits to 266 pro…	protein_coding
AT5G16290	AT5G16290.1	acetolactate synthase small subunit, putative; FUNCTIONS IN: acetolactate synthase activity, amino acid binding; INVOLVED IN: branched chain family amino acid biosynthetic process; EXPRESSED IN: 22 plant structures; EXPRESSED DURING: 13 growth stages; CONTAINS InterPro DOMAIN/s: Acetolactate synthase, small subunit (InterPro:IPR004789), Amino acid-binding ACT (InterPro:IPR002912); BEST Arabidopsi…	protein_coding
AT5G63920	AT5G63920.1	DNA topoisomerase III alpha, putative; FUNCTIONS IN: DNA topoisomerase activity, DNA topoisomerase type I activity, DNA binding, zinc ion binding, nucleic acid binding; INVOLVED IN: DNA topological change, DNA unwinding during replication, DNA metabolic process; LOCATED IN: chromosome; EXPRESSED IN: 17 plant structures; EXPRESSED DURING: 13 growth stages; CONTAINS InterPro DOMAIN/s: DNA topoisome…	protein_coding
AT5G15200	AT5G15200.1	40S ribosomal protein S9 (RPS9B); FUNCTIONS IN: structural constituent of ribosome; INVOLVED IN: translation; LOCATED IN: in 7 components; EXPRESSED IN: 26 plant structures; EXPRESSED DURING: 14 growth stages; CONTAINS InterPro DOMAIN/s: Ribosomal protein S4 (InterPro:IPR001912), Ribosomal protein S4, conserved site (InterPro:IPR018079), Ribosomal protein S4/S9, eukaryotic/archaeal (InterPro:IPR0…	protein_coding
AT3G10310	AT3G10310.1	ATP binding / microtubule motor; FUNCTIONS IN: microtubule motor activity, ATP binding; INVOLVED IN: microtubule-based movement; LOCATED IN: microtubule associated complex; EXPRESSED IN: 19 plant structures; EXPRESSED DURING: 10 growth stages; CONTAINS InterPro DOMAIN/s: Calponin-homology (InterPro:IPR016146), Calponin-like actin-binding (InterPro:IPR001715), Kinesin, motor region (InterPro:IPR00…	protein_coding
AT5G47930	AT5G47930.1	40S ribosomal protein S27 (RPS27D); FUNCTIONS IN: structural constituent of ribosome; INVOLVED IN: translation, ribosome biogenesis; LOCATED IN: cytosolic small ribosomal subunit, cytosolic ribosome, ribosome, plasma membrane; EXPRESSED IN: 23 plant structures; EXPRESSED DURING: 13 growth stages; CONTAINS InterPro DOMAIN/s: Ribosomal protein, zinc-binding (InterPro:IPR011332), Ribosomal protein S…	protein_coding
AT4G02930	AT4G02930.1	elongation factor Tu, putative / EF-Tu, putative; FUNCTIONS IN: translation elongation factor activity, ATP binding; INVOLVED IN: translational elongation; LOCATED IN: mitochondrion, cell wall; EXPRESSED IN: 27 plant structures; EXPRESSED DURING: 13 growth stages; CONTAINS InterPro DOMAIN/s: Translation elongation factor EFTu/EF1A, bacterial and organelle (InterPro:IPR004541), Translation elongat…	protein_coding
AT3G27640	AT3G27640.1	transducin family protein / WD-40 repeat family protein; FUNCTIONS IN: nucleotide binding; INVOLVED IN: biological_process unknown; LOCATED IN: CUL4 RING ubiquitin ligase complex; EXPRESSED IN: 18 plant structures; EXPRESSED DURING: 13 growth stages; CONTAINS InterPro DOMAIN/s: WD40 repeat-like (InterPro:IPR011046), WD40 repeat, region (InterPro:IPR017986), WD40/YVTN repeat-like (InterPro:IPR0159…	protein_coding
AT1G67320	AT1G67320.1	DNA primase, large subunit family; FUNCTIONS IN: DNA primase activity; INVOLVED IN: DNA replication, synthesis of RNA primer; LOCATED IN: alpha DNA polymerase:primase complex; EXPRESSED IN: 21 plant structures; EXPRESSED DURING: 13 growth stages; CONTAINS InterPro DOMAIN/s: DNA primase, large subunit, eukaryotic (InterPro:IPR016558), DNA primase, large subunit, eukaryotic/archaeal (InterPro:IPR00…	protein_coding
AT1G10780	AT1G10780.1	F-box family protein; FUNCTIONS IN: molecular_function unknown; INVOLVED IN: biological_process unknown; LOCATED IN: cellular_component unknown; EXPRESSED IN: 18 plant structures; EXPRESSED DURING: 9 growth stages; CONTAINS InterPro DOMAIN/s: Cyclin-like F-box (InterPro:IPR001810); BEST Arabidopsis thaliana protein match is: F-box family protein (TAIR:AT1G67190.1); Has 144 Blast hits to 143 prote…	protein_coding
AT3G17340	AT3G17340.1	binding / protein transporter; FUNCTIONS IN: protein transporter activity, binding; INVOLVED IN: intracellular protein transport, protein import into nucleus, docking; LOCATED IN: nucleus, nuclear pore, cytoplasm; EXPRESSED IN: 20 plant structures; EXPRESSED DURING: 10 growth stages; CONTAINS InterPro DOMAIN/s: Importin-beta, N-terminal (InterPro:IPR001494), Armadillo-type fold (InterPro:IPR01602…	protein_coding
AT3G54750	AT3G54750.2	unknown protein; FUNCTIONS IN: molecular_function unknown; INVOLVED IN: biological_process unknown; LOCATED IN: cellular_component unknown; EXPRESSED IN: 24 plant structures; EXPRESSED DURING: 15 growth stages; Has 113 Blast hits to 113 proteins in 48 species: Archae - 0; Bacteria - 0; Metazoa - 87; Fungi - 0; Plants - 24; Viruses - 0; Other Eukaryotes - 2 (source: NCBI BLink).	protein_coding
AT3G56340	AT3G56340.1	40S ribosomal protein S26 (RPS26C); FUNCTIONS IN: structural constituent of ribosome; INVOLVED IN: translation, ribosome biogenesis; LOCATED IN: cytosolic small ribosomal subunit, cytosolic ribosome, ribosome, membrane; EXPRESSED IN: 23 plant structures; EXPRESSED DURING: 13 growth stages; CONTAINS InterPro DOMAIN/s: Ribosomal protein S26e (InterPro:IPR000892); BEST Arabidopsis thaliana protein m…	protein_coding
AT1G48610	AT1G48610.1	AT hook motif-containing protein; FUNCTIONS IN: DNA binding; INVOLVED IN: biological_process unknown; LOCATED IN: cellular_component unknown; EXPRESSED IN: 14 plant structures; EXPRESSED DURING: 8 growth stages; CONTAINS InterPro DOMAIN/s: AT hook, DNA-binding, conserved site (InterPro:IPR017956); Has 983 Blast hits to 732 proteins in 201 species: Archae - 0; Bacteria - 301; Metazoa - 302; Fungi …	protein_coding
AT2G21580	AT2G21580.1	40S ribosomal protein S25 (RPS25B); FUNCTIONS IN: structural constituent of ribosome; INVOLVED IN: translation; LOCATED IN: cytosolic small ribosomal subunit, cytosolic ribosome, ribosome, plasma membrane; EXPRESSED IN: 23 plant structures; EXPRESSED DURING: 13 growth stages; CONTAINS InterPro DOMAIN/s: Ribosomal protein S25 (InterPro:IPR004977); BEST Arabidopsis thaliana protein match is: 40S ri…	protein_coding
AT5G03850	AT5G03850.1	40S ribosomal protein S28 (RPS28B); FUNCTIONS IN: structural constituent of ribosome; INVOLVED IN: translation, ribosome biogenesis; LOCATED IN: cytosolic small ribosomal subunit, ribosome, cell wall, plasma membrane; EXPRESSED IN: 24 plant structures; EXPRESSED DURING: 15 growth stages; CONTAINS InterPro DOMAIN/s: Nucleic acid-binding, OB-fold-like (InterPro:IPR016027), Nucleic acid-binding, OB-…	protein_coding
AT5G60670	AT5G60670.1	60S ribosomal protein L12 (RPL12C); FUNCTIONS IN: structural constituent of ribosome; INVOLVED IN: translation, ribosome biogenesis; LOCATED IN: cytosolic large ribosomal subunit, ribosome; EXPRESSED IN: 23 plant structures; EXPRESSED DURING: 13 growth stages; CONTAINS InterPro DOMAIN/s: Ribosomal protein L11 (InterPro:IPR000911); BEST Arabidopsis thaliana protein match is: 60S ribosomal protein …	protein_coding
AT3G13560	AT3G13560.1	glycosyl hydrolase family 17 protein; FUNCTIONS IN: cation binding, hydrolase activity, hydrolyzing O-glycosyl compounds, catalytic activity; INVOLVED IN: carbohydrate metabolic process; LOCATED IN: anchored to plasma membrane, plasma membrane, anchored to membrane; EXPRESSED IN: 24 plant structures; EXPRESSED DURING: 13 growth stages; CONTAINS InterPro DOMAIN/s: X8 (InterPro:IPR012946), Glycosid…	protein_coding
AT3G57060	AT3G57060.1	binding; FUNCTIONS IN: binding; INVOLVED IN: mitosis, chromosome condensation; LOCATED IN: nucleus, condensin complex; EXPRESSED IN: 15 plant structures; EXPRESSED DURING: 6 growth stages; CONTAINS InterPro DOMAIN/s: Non-SMC condensin subunit, XCAP-D2/Cnd1 (InterPro:IPR007673), Armadillo-type fold (InterPro:IPR016024); BEST Arabidopsis thaliana protein match is: binding (TAIR:AT4G15890.1); Has 13…	protein_coding
AT1G47870	AT1G47870.1	Member of the E2F transcription factors, (cell cycle genes), key components of the cyclin D/retinoblastoma/E2F pathway. AtE2Fc is regulated by a balance between gene expression and ubiquitin-proteasome proteolysis. AtE2Fc might play a role in cell division and during the transition from skotomorphogenesis to photomorphogenesis. E2Fc has been shown to interact with DPB in its nonphosphorylated for…	protein_coding	(ATE2F2)	(E2FC); (ATE2F2);ARABIDOPSIS THALIANA HOMOLOG OF E2F C (ATE2FC)
AT1G18250	AT1G18250.2	encodes a thaumatin-like protein	protein_coding	(ATLP-1)	(ATLP-1)
AT1G08880	AT1G08880.1	Encodes HTA5, a histone H2A protein. H2AX is a meiosis-specific isoform of histone H2A. Upon DSB formation, rapid accumulation of phosphorylated H2AX (&#947;-H2AX) occurs around the break site. H2AX foci accumulate in early G2. Immunolocalization studies in spread preparations of wild-type meiocytes at G2/early leptotene revealed the accumulation of numerous rather diffuse &#947;-H2AX foci throug…	protein_coding	(H2AXA)	(HTA5); (H2AXA);GAMMA H2AX (G-H2AX);GAMMA HISTONE VARIANT H2AX (GAMMA-H2AX)
AT1G51060	AT1G51060.1	Encodes HTA10, a histone H2A protein.	protein_coding	(HTA10)	(HTA10)
AT3G54560	AT3G54560.1	Encodes HTA11, a histone H2A protein.	protein_coding	(HTA11)	(HTA11)
AT1G07790	AT1G07790.1	Encodes a histone 2B (H2B) protein.	protein_coding	(HTB1)	(HTB1)
AT1G01370	AT1G01370.1	Encodes a centromere-identifying protein histone H3 variant. Localized at centromeres in both mitotic and meiotic cells.	protein_coding	(HTR12)	(HTR12);CENTROMERIC HISTONE H3 (CENH3)
AT3G23670	AT3G23670.1	Microtubule motor kinesin PAKRP1L/Kinesin-12B. Together with PAKRP1/Kinesin-12A, serve as linkers of the plus ends of antiparallel microtubules in the phragmoplast.	protein_coding	(KINESIN-12B)	(PAKRP1L); (KINESIN-12B)
AT1G78650	AT1G78650.1	Similar to DNA polymerase delta (POLD3), which in other organism was shown to be involved in the elongation of DNA replication.	protein_coding	(POLD3)	(POLD3)
AT5G02010	AT5G02010.1	Encodes a member of KPP-like gene family, homolog of KPP (kinase partner protein) gene in tomato. Also a member of the RopGEF (guanine nucleotide exchange factor) family, containing the novel PRONE domain (plant-specific Rop nucleotide exchanger), which is exclusively active towards members of the Rop subfamily.	protein_coding	(ROPGEF7)	(ATROPGEF7); (ROPGEF7)
AT1G59540	AT1G59540.1	Encodes a kinesin-like protein.	protein_coding	(ZCF125)	(ZCF125)
AT3G57610	AT3G57610.1	encoding adenylosuccinate synthetase (AdSS), the enzyme involved in the first step of the formation of the purine nucleotide AMP (conversion of IMP to adenylo-succinate)	protein_coding	ADENYLOSUCCINATE SYNTHASE (ADSS)	(ATPURA);ADENYLOSUCCINATE SYNTHASE (ADSS)
AT1G78770	AT1G78770.1	cell division cycle family protein; FUNCTIONS IN: binding; INVOLVED IN: cell cycle; LOCATED IN: cellular_component unknown; EXPRESSED IN: 19 plant structures; EXPRESSED DURING: 12 growth stages; CONTAINS InterPro DOMAIN/s: Tetratricopeptide TPR-1 (InterPro:IPR001440), Tetratricopeptide-like helical (InterPro:IPR011990), Tetratricopeptide region (InterPro:IPR013026); BEST Arabidopsis thaliana prot…	protein_coding	ANAPHASE PROMOTING COMPLEX (APC6)	ANAPHASE PROMOTING COMPLEX (APC6)
AT5G38110	AT5G38110.1	This gene is predicted to encode a silencing group A protein. Plant lines expressing RNAi constructs directed against SGA1 have reduced levels of agrobacterium-mediated root transformation.	protein_coding	ANTI- SILENCING FUNCTION 1B (ASF1B)	(SGA1); (SGA01);ANTI- SILENCING FUNCTION 1B (ASF1B)
AT2G31270	AT2G31270.1	Encodes a cyclin-dependent protein kinase. Involved in nuclear DNA replication and plastid division. Located in nucleus and chloroplast.	protein_coding	ARABIDOPSIS HOMOLOG OF YEAST CDT1 A (CDT1A)	ARABIDOPSIS HOMOLOG OF YEAST CDT1 A (ATCDT1A);ARABIDOPSIS HOMOLOG OF YEAST CDT1 A (CDT1A);ARABIDOPSIS HOMOLOG OF YEAST CDT1 (CDT1)
AT3G49010	AT3G49010.1	Encodes 60S ribosomal protein L13. Homolog of human breast basic conserved 1 (BBC1).	protein_coding	ARABIDOPSIS THALIANA BREAST BASIC CONSERVED 1 (ATBBC1)	ARABIDOPSIS THALIANA BREAST BASIC CONSERVED 1 (ATBBC1);BREAST BASIC CONSERVED 1 (BBC1);40S RIBOSOMAL PROTEIN (RSU2)
AT1G08130	AT1G08130.1	Encodes the Arabidopsis DNA ligase 1 that provides the major DNA ligase activity in cells and plays a key role in both DNA replication and excision repair pathways. Indispensable for cell viability. AtLIG1 expresses one major and two minor mRNA transcripts differing only in the length of the 5' untranslated leader sequences preceding a common ORF. Translation from the first in-frame start codon p…	protein_coding	ARABIDOPSIS THALIANA DNA LIGASE 1 (ATLIG1)	ARABIDOPSIS THALIANA DNA LIGASE 1 (ATLIG1)
AT3G11710	AT3G11710.1	ARABIDOPSIS THALIANA LYSYL-TRNA SYNTHETASE 1 (ATKRS-1); FUNCTIONS IN: nucleotide binding, aminoacyl-tRNA ligase activity, lysine-tRNA ligase activity, ATP binding, nucleic acid binding; INVOLVED IN: lysyl-tRNA aminoacylation, translation, tRNA aminoacylation for protein translation; LOCATED IN: cytoplasm; EXPRESSED IN: 24 plant structures; EXPRESSED DURING: 13 growth stages; CONTAINS InterPro DOM…	protein_coding	ARABIDOPSIS THALIANA LYSYL-TRNA SYNTHETASE 1 (ATKRS-1)	ARABIDOPSIS THALIANA LYSYL-TRNA SYNTHETASE 1 (ATKRS-1)
AT2G45490	AT2G45490.1	Encodes a member of a family of Ser/Thr kinases whose activities peak during cell division. Transcripts are abundant in tissues rich in dividing cells like roots and flowers but are low or absent in fully expanded leaves and stems. In interphase cells, the protein is predominantly nuclear. During mitosis, the protein associates with plant-specific cytoskeletal structures (preprophase band, phragm…	protein_coding	ATAURORA3 (AtAUR3)	ATAURORA3 (AtAUR3)
AT1G02970	AT1G02970.1	Protein kinase that negatively regulates the entry into mitosis.	protein_coding	Arabidopsis wee1 kinase homolog (WEE1)	Arabidopsis wee1 kinase homolog (WEE1); (ATWEE1)
AT1G56340	AT1G56340.1	Encodes calreticulin CRT1.	protein_coding	CALRETICULIN 1 (CRT1)	CALRETICULIN 1 (CRT1)
AT1G15660	AT1G15660.1	Encodes a homologue of the human centromeric protein C (CENP-C). CENP-C co-localizes with the 180 bp centromeric regions of chromosomes throughout the cell cycle, but does not completely cover the 180 bp regions.	protein_coding	CENTROMERE PROTEIN C (CENP-C)	CENP-C HOMOLOGUE (CENP-C);CENTROMERE PROTEIN C (CENP-C)
AT5G66750	AT5G66750.1	Protein is similar to SWI2/SNF2 chromatin remodeling proteins. DDM1 is appears to act as a chromatin-remodeling ATPase involved in cytosine methylation in CG and non-CG contexts. Involved in gene silencing and maintenance of DNA methylation and histone methylation. Hypomethylation of many genomic regions occurs in ddm1 mutants, and can cause several phenotypic abnormalities, but some loci, such a…	protein_coding	CHROMATIN REMODELING 1 (CHR1)	DECREASED DNA METHYLATION 1 (DDM1);CHROMATIN REMODELING 1 (CHR01);CHROMATIN REMODELING 1 (CHR1); (CHA1); (SOM4);SOMNIFEROUS 1 (SOM1); (ATDDM1)
AT5G18620	AT5G18620.2	CHROMATIN REMODELING FACTOR17 (CHR17); FUNCTIONS IN: in 7 functions; INVOLVED IN: ATP-dependent chromatin remodeling, chromatin remodeling; LOCATED IN: nucleus, chromatin remodeling complex; EXPRESSED IN: 25 plant structures; EXPRESSED DURING: 15 growth stages; CONTAINS InterPro DOMAIN/s: ATPase, nucleosome remodelling ISWI, HAND domain (InterPro:IPR015194), SANT, eukarya (InterPro:IPR017884), SN…	protein_coding	CHROMATIN REMODELING FACTOR17 (CHR17)	CHROMATIN REMODELING FACTOR17 (CHR17)
AT4G37490	AT4G37490.1	Cyclin-dependent protein kinase CYCB1;1. Functions as an effector of growth control at G2/M. Regulated by TCP20.	protein_coding	CYCLIN B1;1 (CYCB1;1)	CYCLIN 1 (CYC1);CYCLIN B1;1 (CYCB1;1); (CYCB1)
AT1G18040	AT1G18040.1	CYCLIN-DEPENDENT KINASE D1;3 (CDKD1;3); FUNCTIONS IN: protein kinase activity, kinase activity; INVOLVED IN: regulation of cell cycle; LOCATED IN: nucleus; EXPRESSED IN: 22 plant structures; EXPRESSED DURING: 15 growth stages; CONTAINS InterPro DOMAIN/s: Protein kinase, ATP binding site (InterPro:IPR017441), Protein kinase, core (InterPro:IPR000719), Serine/threonine protein kinase (InterPro:IPR0…	protein_coding	CYCLIN-DEPENDENT KINASE D1;3 (CDKD1;3)	CYCLIN-DEPENDENT KINASE D1;3 (CDKD1;3);CYCLIN-DEPENDENT KINASE D1;3 (AT;CDCKD;3); (CAK2AT)
AT3G22780	AT3G22780.1	putative DNA binding protein (tso1) mRNA, tso1-3 allele,	protein_coding	Chinese for 'ugly' (TSO1)	Chinese for 'ugly' (TSO1); (ATTSO1)
AT5G43080	AT5G43080.1	Cyclin A3;1 (CYCA3;1); FUNCTIONS IN: cyclin-dependent protein kinase regulator activity; INVOLVED IN: regulation of cell cycle; LOCATED IN: nucleus; EXPRESSED IN: 22 plant structures; EXPRESSED DURING: 13 growth stages; CONTAINS InterPro DOMAIN/s: Cyclin, C-terminal (InterPro:IPR004367), Cyclin (InterPro:IPR006670), G2/mitotic-specific cyclin A (InterPro:IPR015453), Cyclin-like (InterPro:IPR01102…	protein_coding	Cyclin A3;1 (CYCA3;1)	Cyclin A3;1 (CYCA3;1)
AT5G66680	AT5G66680.1	Encodes a protein ortholog of human SOT48 or yeast WBP1, an essential protein subunit of the oligosaccharyltransferase (OST) complex, which is responsible for the transfer in the ER of the N-linked glycan precursor onto Asn residues of candidate proteins.	protein_coding	DEFECTIVE GLYCOSYLATION (DGL1)	DEFECTIVE GLYCOSYLATION (DGL1)
AT1G67630	AT1G67630.1	DNA POLYMERASE ALPHA 2 (POLA2); FUNCTIONS IN: DNA binding, DNA-directed DNA polymerase activity; INVOLVED IN: DNA replication; LOCATED IN: mitochondrion; EXPRESSED IN: 21 plant structures; EXPRESSED DURING: 13 growth stages; CONTAINS InterPro DOMAIN/s: DNA polymerase alpha/epsilon, subunit B (InterPro:IPR007185), DNA polymerase alpha, subunit B (InterPro:IPR016722); Has 311 Blast hits to 308 prot…	protein_coding	DNA POLYMERASE ALPHA 2 (POLA2)	DNA POLYMERASE ALPHA 2 (POLA2)
AT2G40550	AT2G40550.1	Encodes a nuclear localized target of E2Fa-DPa, transcription factors controlling cell cycle progression.	protein_coding	E2F TARGET GENE 1 (ETG1)	E2F TARGET GENE 1 (ETG1)
AT5G63960	AT5G63960.1	EMBRYO DEFECTIVE 2780 (EMB2780); FUNCTIONS IN: DNA-directed DNA polymerase activity, DNA binding, nucleotide binding, nucleic acid binding; INVOLVED IN: nucleobase, nucleoside, nucleotide and nucleic acid metabolic process, DNA replication; LOCATED IN: nucleus; CONTAINS InterPro DOMAIN/s: DNA-directed DNA polymerase, family B, exonuclease (InterPro:IPR006133), DNA-directed DNA polymerase, family …	protein_coding	EMBRYO DEFECTIVE 2780 (EMB2780)	EMBRYO DEFECTIVE 2780 (EMB2780)
AT4G00310	AT4G00310.1	EMBRYO SAC DEVELOPMENT ARREST 8 (EDA8); FUNCTIONS IN: molecular_function unknown; INVOLVED IN: embryonic development ending in seed dormancy, megagametogenesis; LOCATED IN: cellular_component unknown; EXPRESSED IN: seed; EXPRESSED DURING: E expanded cotyledon stage; Has 29 Blast hits to 29 proteins in 10 species: Archae - 0; Bacteria - 0; Metazoa - 3; Fungi - 7; Plants - 17; Viruses - 0; Other Eu…	protein_coding	EMBRYO SAC DEVELOPMENT ARREST 8 (EDA8)	MATERNAL EFFECT EMBRYO ARREST 46 (MEE46);EMBRYO SAC DEVELOPMENT ARREST 8 (EDA8)
AT5G06000	AT5G06000.1	One of the 2 genes that code for the G subunit of eukaryotic initiation factor 3 (EIF3).	protein_coding	EUKARYOTIC TRANSLATION INITIATION FACTOR 3G2 (EIF3G2)	EUKARYOTIC TRANSLATION INITIATION FACTOR 3G2 (EIF3G2);ARABIDOPSIS THALIANA EUKARYOTIC TRANSLATION INITIATION FACTOR 3G2 (ATEIF3G2)
AT1G54690	AT1G54690.1	Encodes HTA3, a histone H2A protein. H2AX is a meiosis-specific isoform of histone H2A. Upon DSB formation, rapid accumulation of phosphorylated H2AX (&#947;-H2AX) occurs around the break site. H2AX foci accumulate in early G2. Immunolocalization studies in spread preparations of wild-type meiocytes at G2/early leptotene revealed the accumulation of numerous rather diffuse &#947;-H2AX foci throug…	protein_coding	GAMMA HISTONE VARIANT H2AX (GAMMA-H2AX)	(HTA3); (H2AXb);GAMMA H2AX (G-H2AX);GAMMA HISTONE VARIANT H2AX (GAMMA-H2AX)
AT1G02690	AT1G02690.2	Putative importin alpha isoform. When overexpressed can rescue the impa-4 decreased transformation susceptibility phenotype.	protein_coding	IMPORTIN ALPHA ISOFORM 6 (IMPA-6)	IMPORTIN ALPHA ISOFORM 6 (IMPA-6)
AT5G67100	AT5G67100.1	Encodes the putative catalytic subunit of the DNA polymerase alpha. Interacts with genes involved in chromatin-mediated cellular memory. ICU2 genetically interacts with TERMINAL FLOWER2, the ortholog of HETEROCHROMATIN PROTEIN1 of animals and yeasts, and with the Polycomb group (PcG) gene CURLY LEAF. A number of regulatory genes were derepressed in the icu2-1 mutant, including genes associated wi…	protein_coding	INCURVATA2 (ICU2)	INCURVATA2 (ICU2)
AT1G21880	AT1G21880.2	LYSM DOMAIN GPI-ANCHORED PROTEIN 1 PRECURSOR (LYM1); FUNCTIONS IN: molecular_function unknown; INVOLVED IN: cell wall macromolecule catabolic process; LOCATED IN: anchored to plasma membrane, plasma membrane, anchored to membrane; EXPRESSED IN: 24 plant structures; EXPRESSED DURING: 13 growth stages; CONTAINS InterPro DOMAIN/s: Peptidoglycan-binding lysin domain (InterPro:IPR018392), Peptidoglyca…	protein_coding	LYSM DOMAIN GPI-ANCHORED PROTEIN 1 PRECURSOR (LYM1)	LYSM DOMAIN GPI-ANCHORED PROTEIN 1 PRECURSOR (LYM1)
AT5G49160	AT5G49160.1	Encodes a cytosine methyltransferase MET1. Required for silencing of FWA paternal allele in endosperm. Two lines with RNAi constructs directed against DMT1 have reduced agrobacterium-mediated tumor formation.	protein_coding	METHYLTRANSFERASE 1 (MET1)	METHYLTRANSFERASE 1 (MET1);METHYLTRANSFERASE 2 (MET2);METHYLTRANSFERASE I (METI);DECREASED DNA METHYLATION 2 (DDM2);DNA METHYLTRANSFERASE 01 (DMT01);DNA METHYLTRANSFERASE 1 (DMT1)
AT1G44900	AT1G44900.1	ATP binding / DNA binding / DNA-dependent ATPase; FUNCTIONS IN: DNA-dependent ATPase activity, DNA binding, ATP binding; INVOLVED IN: DNA replication, DNA replication initiation; LOCATED IN: nucleus, chloroplast; EXPRESSED IN: 19 plant structures; EXPRESSED DURING: 11 growth stages; CONTAINS InterPro DOMAIN/s: Nucleic acid-binding, OB-fold-like (InterPro:IPR016027), Nucleic acid-binding, OB-fold …	protein_coding	MINICHROMOSOME MAINTENANCE 2 (MCM2)	MINICHROMOSOME MAINTENANCE 2 (MCM2)
AT5G46280	AT5G46280.1	DNA replication licensing factor, putative; FUNCTIONS IN: nucleoside-triphosphatase activity, DNA-dependent ATPase activity, DNA binding, nucleotide binding, ATP binding; INVOLVED IN: DNA replication initiation, DNA replication; LOCATED IN: nucleus; EXPRESSED IN: 23 plant structures; EXPRESSED DURING: 15 growth stages; CONTAINS InterPro DOMAIN/s: Nucleic acid-binding, OB-fold-like (InterPro:IPR01…	protein_coding	MINICHROMOSOME MAINTENANCE 3 (MCM3)	MINICHROMOSOME MAINTENANCE 3 (MCM3)
AT2G16440	AT2G16440.1	DNA replication licensing factor, putative; FUNCTIONS IN: nucleoside-triphosphatase activity, DNA-dependent ATPase activity, DNA binding, nucleotide binding, ATP binding; INVOLVED IN: DNA replication initiation, DNA replication; LOCATED IN: nucleus, chloroplast; EXPRESSED IN: 24 plant structures; EXPRESSED DURING: 15 growth stages; CONTAINS InterPro DOMAIN/s: Nucleic acid-binding, OB-fold-like (I…	protein_coding	MINICHROMOSOME MAINTENANCE 4 (MCM4)	MINICHROMOSOME MAINTENANCE 4 (MCM4)
AT2G07690	AT2G07690.1	Member of the minichromosome maintenance complex, involved in DNA replication initiation. Abundant in proliferating and endocycling tissues. Localized in the nucleus during G1, S and G2 phases of the cell cycle, and are released into the cytoplasmic compartment during mitosis. Binds chromatin.	protein_coding	MINICHROMOSOME MAINTENANCE 5 (MCM5)	MINICHROMOSOME MAINTENANCE 5 (MCM5)
AT4G02150	AT4G02150.1	Encodes IMPORTIN ALPHA 3. Mutant plants act as suppressors of snc1 response and salicylic acid accumulation. Located in the nucleus. Involved in protein import. Protein interacts with Agrobacterium proteins VirD2 and VirE2. Is not individually essential for Agrobacterium-mediated root transformation, but when overexpressed can rescue the impa-4 decreased transformation susceptibility phenotype.	protein_coding	MODIFIER OF SNC1, 6 (MOS6)	MODIFIER OF SNC1, 6 (MOS6);IMPORTIN ALPHA 3 (ATIMPALPHA3);IMPORTIN ALPHA ISOFORM 3 (IMPA-3)
AT3G18524	AT3G18524.1	Encodes a DNA mismatch repair homolog of human MutS gene, MSH6. MSH2 is involved in maintaining genome stability and repressing recombination of mismatched heteroduplexes.There are four MutS genes in Arabidopsis, MSH2, MSH3, MSH6, and MSH7, which all act as heterodimers and bind to 51-mer duplexes. MSH2 has different binding specificity to different mismatches in combination with MSH3, MSH6, or M…	protein_coding	MUTS HOMOLOG 2 (MSH2)	MUTS HOMOLOG 2 (MSH2); (ATMSH2)
AT3G24495	AT3G24495.1	encodes a DNA mismatch repair homolog of human MutS gene, MSH6. There are four MutS genes in Arabidopsis, MSH2, MSH3, MSH6, and MSH7, which all act as heterodimers and bind to 51-mer duplexes. MSH2*MSH7 exhibit moderate affinity for a (T/G) substrate and weak binding of (+T), suggesting MSH2*MSH7 may be specialized for lesions/base mispairs not tested or for (T/G) mispairs in special contexts.	protein_coding	MUTS HOMOLOG 7 (MSH7)	MUTS HOMOLOG 7 (MSH7);MUTS HOMOLOG 6-2 (MSH6-2);ARABIDOPSIS THALIANA MUTS HOMOLOG 7 (ATMSH7)
AT4G14700	AT4G14700.1	Encodes origin of replication complex 1a subunit.The protein contains a PHD domain,binds methylated DNA and appears to function as a transcriptional activator.	protein_coding	ORIGIN RECOGNITION COMPLEX 1 (ORC1A)	(ATORC1A);ORIGIN RECOGNITION COMPLEX 1 (ORC1A)
AT2G37560	AT2G37560.1	Origin Recognition Complex subunit 2. Involved in the initiation of DNA replication. Regulated transcriptionally during cell cycle, peaking at G1/S-phase. Target of E2F/DF family of transcription factors. Interacts strongly with all ORC subunits.	protein_coding	ORIGIN RECOGNITION COMPLEX SECOND LARGEST SUBUNIT 2 (ORC2)	ORIGIN RECOGNITION COMPLEX SECOND LARGEST SUBUNIT 2 (ORC2);ORIGIN RECOGNITION COMPLEX SECOND LARGEST SUBUNIT 2 (ATORC2)
AT4G27080	AT4G27080.2	putative protein	protein_coding	PDI-like 5-4 (ATPDIL5-4)	PDI-like 5-4 (ATPDIL5-4);ARABIDOPSIS THALIANA PROTEIN DISULFIDE ISOMERASE 7 (ATPDI7);PROTEIN DISULFIDE ISOMERASE 7 (PDI7)
AT5G61770	AT5G61770.2	PETER PAN-LIKE PROTEIN (PPAN); LOCATED IN: cellular_component unknown; EXPRESSED IN: 22 plant structures; EXPRESSED DURING: 13 growth stages; CONTAINS InterPro DOMAIN/s: Brix domain (InterPro:IPR007109); Has 1801 Blast hits to 1193 proteins in 174 species: Archae - 0; Bacteria - 32; Metazoa - 1148; Fungi - 148; Plants - 45; Viruses - 38; Other Eukaryotes - 390 (source: NCBI BLink).	protein_coding	PETER PAN-LIKE PROTEIN (PPAN)	PETER PAN-LIKE PROTEIN (PPAN)
AT4G32840	AT4G32840.1	PHOSPHOFRUCTOKINASE 6 (PFK6); FUNCTIONS IN: 6-phosphofructokinase activity; INVOLVED IN: glycolysis; LOCATED IN: cytosol, 6-phosphofructokinase complex; EXPRESSED IN: 23 plant structures; EXPRESSED DURING: 15 growth stages; CONTAINS InterPro DOMAIN/s: Pyrophosphate-dependent phosphofructokinase TP0108 (InterPro:IPR012004), Phosphofructokinase (InterPro:IPR000023); BEST Arabidopsis thaliana protei…	protein_coding	PHOSPHOFRUCTOKINASE 6 (PFK6)	PHOSPHOFRUCTOKINASE 6 (PFK6)
AT1G04520	AT1G04520.1	PLASMODESMATA-LOCATED PROTEIN 2 (PDLP2); FUNCTIONS IN: molecular_function unknown; INVOLVED IN: N-terminal protein myristoylation, plasmodesmata-mediated intercellular transport; LOCATED IN: plasmodesma; EXPRESSED IN: 17 plant structures; EXPRESSED DURING: 12 growth stages; CONTAINS InterPro DOMAIN/s: Protein of unknown function DUF26 (InterPro:IPR002902); BEST Arabidopsis thaliana protein match …	protein_coding	PLASMODESMATA-LOCATED PROTEIN 2 (PDLP2)	PLASMODESMATA-LOCATED PROTEIN 2 (PDLP2)
AT5G58600	AT5G58600.1	Belongs to a large family of plant-specific genes of unknown function. Involved in resistance to the powdery mildew species Erysiphe cichoracearum and Erysiphe orontii, but not to the unrelated pathogens Pseudomonas syringae or Peronospora parasitica.	protein_coding	POWDERY MILDEW RESISTANT 5 (PMR5)	POWDERY MILDEW RESISTANT 5 (PMR5)
AT4G02060	AT4G02060.1	Member of the minichromosome maintenance complex, involved in DNA replication initiation. Abundant in proliferating and endocycling tissues. Localized in the nucleus during G1, S and G2 phases of the cell cycle, and are released into the cytoplasmic compartment during mitosis. Binds chromatin.	protein_coding	PROLIFERA (PRL)	PROLIFERA (PRL); (MCM7)
AT1G07370	AT1G07370.1	Encodes putative proliferating cell nuclear antigen involved in cell cycle regulation.	protein_coding	PROLIFERATING CELLULAR NUCLEAR ANTIGEN (PCNA1)	PROLIFERATING CELLULAR NUCLEAR ANTIGEN (PCNA1)
AT5G49020	AT5G49020.1	Encodes a type I protein arginine methyltransferase. PRMT4a can catalyze the asymmetric dimethylation of arginines 2,17, and 26 on histone 3 and can also methylate myelin basic protein in vitro. Double mutants lacking PRMT4a and 4b have reduced levels of histone 3 methylated at R17. These double mutants flower late due to defects in the autonomous pathway and they have elevated levels of FLC tran…	protein_coding	PROTEIN ARGININE METHYLTRANSFERASE 4A (PRMT4A)	ARABIDOPSIS THALIANA PROTEIN ARGININE METHYLTRANSFERASE 4A (ATPRMT4A);PROTEIN ARGININE METHYLTRANSFERASE 4A (PRMT4A)
AT2G29570	AT2G29570.1	Functionally interacts with POLH to repair DNA damaged by UVB damage.	protein_coding	Proliferating cell nuclear antigen 2 (PCNA2)	Proliferating cell nuclear antigen 2 (PCNA2);A. THALIANA PROLIFERATING CELL NUCLEAR ANTIGEN 2 (ATPCNA2)
AT3G63130	AT3G63130.1	Encodes a RAN GTPase activating protein involved in nuclear import, cell plate formation and mitotic spindle formation.	protein_coding	RAN GTPASE ACTIVATING PROTEIN 1 (RANGAP1)	RAN GTPASE ACTIVATING PROTEIN 1 (RANGAP1)
AT2G24490	AT2G24490.1	Encodes a component of Replication Protein A. Component of transcriptional gene silencing which does not affect endogenous small RNA accumulation nor DNA methylation. Localized in the nucleus. Involved in DNA repair. Interacts physically with ROS1.	protein_coding	REPLICON PROTEIN A2 (RPA2)	REPLICON PROTEIN A2 (RPA2); (ATRPA2);SUPPRESSOR OF ROS1 (ROR1)
AT2G21790	AT2G21790.1	encodes large subunit of ribonucleotide reductase involved in the production of deoxyribonucleoside triphosphates (dNTPs) for DNA replication and repair	protein_coding	RIBONUCLEOTIDE REDUCTASE 1 (RNR1)	RIBONUCLEOTIDE REDUCTASE 1 (R1);RIBONUCLEOTIDE REDUCTASE 1 (RNR1);CRINKLY LEAVES 8 (CLS8);RIBONUCLEOTIDE REDUCTASE LARGE SUBUNIT 1 (ATRNR1)
AT3G05590	AT3G05590.1	Encodes cytoplasmic ribosomal protein L18.	protein_coding	RIBOSOMAL PROTEIN L18 (RPL18)	RIBOSOMAL PROTEIN L18 (RPL18)
AT5G64140	AT5G64140.1	Encodes a putative ribosomal protein S28.	protein_coding	RIBOSOMAL PROTEIN S28 (RPS28)	RIBOSOMAL PROTEIN S28 (RPS28)
AT5G08020	AT5G08020.1	Encodes a homolog of Replication Protein A. rpa70b mutants are hypersensitive to UV-B radiation and MMS treatments suggesting a role for this protein in DNA damage repair.	protein_coding	RPA70-KDA SUBUNIT B (RPA70B)	ARABIDOPSIS THALIANA RPA70-KDA SUBUNIT B (ATRPA70B);RPA70-KDA SUBUNIT B (RPA70B)
AT4G09800	AT4G09800.1	encodes a ribosomal protein S18C, a constituent of the small subunit of the ribosomal complex	protein_coding	S18 RIBOSOMAL PROTEIN (RPS18C)	S18 RIBOSOMAL PROTEIN (RPS18C)
AT3G13570	AT3G13570.1	encodes an SC35-like splicing factor of 30 kD that is localized to the nuclear specks.	protein_coding	SC35-LIKE SPLICING FACTOR 30A (SCL30A)	SC35-LIKE SPLICING FACTOR 30A (SCL30A)
AT4G30860	AT4G30860.1	Encodes a member of the trxG protein family. Contains a SET domain which is known to be involved in modification of histone tails by methylation. Interacts physically with AMS, but the implications of this interaction are unknown.Overexpression results in plieotrophic developmental defects.	protein_coding	SET DOMAIN GROUP 4 (SDG4)	ASH1-RELATED 3 (ASHR3);SET DOMAIN GROUP 4 (SDG4)
AT4G26840	AT4G26840.1	Encodes a small ubiquitin-like modifier (SUMO) polypeptide that becomes covalently attached to various intracellular protein targets, much like ubiquitination, leading to post-translational modification of those targets.	protein_coding	SMALL UBIQUITIN-LIKE MODIFIER 1 (SUMO1)	SMALL UBIQUITIN-LIKE MODIFIER 1 (SUM1);SMALL UBIQUITIN-LIKE MODIFIER 1 (SUMO 1);SMALL UBIQUITIN-LIKE MODIFIER 1 (SUMO1);ARABIDOPSIS THALIANA SMALL UBIQUITIN-LIKE MODIFIER 1 (ATSUMO1)
AT5G62410	AT5G62410.1	SMC2-1 (SMC2)	protein_coding	STRUCTURAL MAINTENANCE OF CHROMOSOMES 2 (SMC2)	STRUCTURAL MAINTENANCE OF CHROMOSOMES 2 (SMC2);TITAN 3 (TTN3); (ATCAP-E1); (ATSMC4)
AT5G49010	AT5G49010.1	Similar to the SLD5 component of GINS complex, which in other organism was shown to be involved in the initiation of DNA replication.	protein_coding	SYNTHETIC LETHALITY WITH DPB11-1 5 (SLD5)	SYNTHETIC LETHALITY WITH DPB11-1 5 (SLD5)
AT5G52910	AT5G52910.1	homolog of Drosophila timeless	protein_coding	TIMELESS (ATIM)	TIMELESS (ATIM)
AT3G23890	AT3G23890.1	Encodes a topoisomerase II that is highly expressed in young seedlings. The protein is localized in the nucleus and gene expression levels are increased in proliferative tissues.	protein_coding	TOPOISOMERASE II (TOPII)	TOPOISOMERASE II (TOPII); (ATTOPII)
AT1G57820	AT1G57820.1	Encodes a 645-amino acid methylcytosine-binding protein with a PHD domain, two RING finger domains, and an SRA domain that is involved in centromere heterochromatinization. This protein functions as an E3 ubiquitin ligase in vitro. The protein has been shown to bind to methylated cytosines of CG, CNG and CNN motifs via its SRA domain but has a preference for the former. It plays a role in the est…	protein_coding	VARIANT IN METHYLATION 1 (VIM1)	VARIANT IN METHYLATION 1 (VIM1);ORTHRUS 2 (ORTH2)
AT4G03210	AT4G03210.1	encodes a member of xyloglucan endotransglucosylase/hydrolases (XTHs) that catalyze the cleavage and molecular grafting of xyloglucan chains function in loosening and rearrangement of the cell wall. Gene is expressed in shoot apex region, flower buds, flower stalks and internodes bearing flowers.	protein_coding	XYLOGLUCAN ENDOTRANSGLUCOSYLASE/HYDROLASE 9 (XTH9)	XYLOGLUCAN ENDOTRANSGLUCOSYLASE/HYDROLASE 9 (XTH9)
AT3G25100	AT3G25100.1	Required for normal meiosis, may act in the last round of DNA replication prior to meiosis, sequence similar to yeast CDC45	protein_coding	cell division cycle 45 (CDC45)	cell division cycle 45 (CDC45)
AT5G63950	AT5G63950.1	chromatin remodeling 24 (CHR24); FUNCTIONS IN: helicase activity, DNA binding, nucleic acid binding, ATP binding; INVOLVED IN: response to cadmium ion; EXPRESSED IN: 22 plant structures; EXPRESSED DURING: 7 growth stages; CONTAINS InterPro DOMAIN/s: DEAD-like helicase, N-terminal (InterPro:IPR014001), DNA/RNA helicase, C-terminal (InterPro:IPR001650), Helicase, superfamily 1 and 2, ATP-binding (I…	protein_coding	chromatin remodeling 24 (CHR24)	chromatin remodeling 24 (CHR24)
AT1G69770	AT1G69770.1	Encodes a chromomethylase involved in methylating cytosine residues at non-CG sites. Involved in preferentially methylating transposon-related sequences, reducing their mobility. CMT3 interacts with an Arabidopsis homologue of HP1 (heterochromatin protein 1), which in turn interacts with methylated histones. Involved in gene silencing.	protein_coding	chromomethylase 3 (CMT3)	chromomethylase 3 (CMT3)
AT4G26300	AT4G26300.1	embryo defective 1027 (emb1027); FUNCTIONS IN: nucleotide binding, aminoacyl-tRNA ligase activity, arginine-tRNA ligase activity, ATP binding; INVOLVED IN: embryonic development ending in seed dormancy, arginyl-tRNA aminoacylation; LOCATED IN: mitochondrion, chloroplast; EXPRESSED IN: 24 plant structures; EXPRESSED DURING: 13 growth stages; CONTAINS InterPro DOMAIN/s: Aminoacyl-tRNA synthetase, c…	protein_coding	embryo defective 1027 (emb1027)	embryo defective 1027 (emb1027)
AT5G67070	AT5G67070.1	Member of a diversely expressed predicted peptide family showing sequence similarity to tobacco Rapid Alkalinization Factor (RALF), and is believed to play an essential role in the physiology of Arabidopsis. Consists of a single exon and is characterized by a conserved C-terminal motif and N-terminal signal peptide.	protein_coding	ralf-like 34 (RALFL34)	ralf-like 34 (RALFL34)
AT3G10140	AT3G10140.1	recA homolog 3 (RECA3); FUNCTIONS IN: nucleoside-triphosphatase activity, DNA-dependent ATPase activity, DNA binding, nucleotide binding, ATP binding; INVOLVED IN: DNA repair, SOS response, DNA recombination, DNA metabolic process; LOCATED IN: mitochondrion; EXPRESSED IN: 19 plant structures; EXPRESSED DURING: 13 growth stages; CONTAINS InterPro DOMAIN/s: ATPase, AAA+ type, core (InterPro:IPR0035…	protein_coding	recA homolog 3 (RECA3)	recA homolog 3 (RECA3)
