# Supplementary material for: Identification of transcription factor's targets using tissue-specific transcriptomic data in Arabidopsis thaliana
Source: BMC Syst Biol. 2010 Sep 13;4(Suppl 2):S2. doi: 10.1186/1752-0509-4-S2-S2 (PMC2982689; doi:10.1186/1752-0509-4-S2-S2)
Supplement: Additional file 2 — A complete list of putative targets for each TF. [file 1752-0509-4-S2-S2-S2.txt]

TF	Target	Chi2	Number of Tissue Groups
At1g48000	At1g48000	1888.246778	9
At1g48000	At5g24080	317.103051	8
At1g48000	At5g48400	225.548552	8
At2g18300	At2g18300	1888.246778	9
At2g18300	At2g43010	358.649118	9
At2g18300	At1g73870	261.814915	9
At2g18300	At3g06070	461.951970	8
At2g18300	At2g02950	394.481190	8
At2g18300	At2g16380	350.358924	8
At2g18300	At4g17810	349.609780	8
At2g18300	At3g05730	331.480852	8
At2g18300	At4g12320	322.452931	8
At2g18300	At5g04230	319.638084	8
At2g18300	At4g34830	278.259061	8
At2g18300	At5g39080	276.581687	8
At2g18300	At2g15080	265.957681	8
At2g18300	At2g02450	257.892859	8
At2g18300	At4g38850	257.525883	8
At2g18300	At5g56860	255.557636	8
At2g18300	At5g18060	230.707546	8
At2g18300	At4g35440	223.117202	8
At2g18300	At5g46260	218.459868	8
At2g18300	At2g41560	217.150170	8
At2g18300	At3g06980	154.965714	8
At2g18300	At3g07430	127.516522	8
At5g59820	At5g59820	1888.246778	9
At5g59820	At1g27730	536.863003	9
At5g59820	At5g04340	498.554093	9
At5g59820	At5g66070	498.291273	9
At5g59820	At1g23710	481.376751	9
At5g59820	At5g06320	468.263559	9
At5g59820	At3g46620	466.872859	9
At5g59820	At4g29780	455.181537	9
At5g59820	At3g49530	436.851337	9
At5g59820	At3g55980	435.095404	9
At5g59820	At3g04640	422.203634	9
At5g59820	At5g43620	409.091190	9
At5g59820	At4g34150	398.430302	9
At5g59820	At3g62260	388.208913	9
At5g59820	At5g14730	382.468961	9
At5g59820	At1g19180	376.855425	9
At5g59820	At3g02840	368.011897	9
At5g59820	At3g52800	351.007670	9
At5g59820	At4g17500	347.813934	9
At5g59820	At5g42050	342.939763	9
At5g59820	At5g17350	326.566616	9
At5g59820	At4g33920	322.052995	9
At5g59820	At1g76650	299.419148	9
At5g59820	At1g73500	296.564673	9
At5g59820	At1g73540	292.736661	9
At5g59820	At2g30040	290.106817	9
At5g59820	At5g45110	282.102002	9
At5g59820	At4g27280	276.425735	9
At5g59820	At5g49520	275.459244	9
At5g59820	At2g41010	253.583900	9
At5g59820	At4g34390	245.102909	9
At5g59820	At1g15010	206.527917	9
At5g59820	At4g24160	615.983191	8
At5g59820	At1g76600	578.147050	8
At5g59820	At1g05575	527.668233	8
At5g59820	At2g40140	518.971581	8
At5g59820	At2g38470	516.461333	8
At5g59820	At4g27652	501.197057	8
At5g59820	At1g80840	461.215175	8
At5g59820	At4g11280	458.382426	8
At5g59820	At1g19020	431.338788	8
At5g59820	At5g22250	420.205581	8
At5g59820	At5g13190	403.415479	8
At5g59820	At1g09070	403.376226	8
At5g59820	At2g26530	394.047285	8
At5g59820	At2g39650	393.163641	8
At5g59820	At3g61190	388.515828	8
At5g59820	At5g47230	388.259238	8
At5g59820	At2g41640	382.812707	8
At5g59820	At4g24380	376.423469	8
At5g59820	At3g10930	372.092465	8
At5g59820	At5g63790	368.430496	8
At5g59820	At3g16720	366.386507	8
At5g59820	At1g32920	358.252937	8
At5g59820	At1g27100	355.012275	8
At5g59820	At4g24570	354.351990	8
At5g59820	At2g40000	351.862884	8
At5g59820	At4g30210	350.857463	8
At5g59820	At3g08720	345.292260	8
At5g59820	At1g50740	341.935323	8
At5g59820	At5g13200	335.303868	8
At5g59820	At2g36220	333.569537	8
At5g59820	At3g19580	327.900397	8
At5g59820	At3g52400	321.406657	8
At5g59820	At2g32190	319.889357	8
At5g59820	At3g15210	318.033412	8
At5g59820	At5g59450	315.154321	8
At5g59820	At5g26030	312.554682	8
At5g59820	At5g24590	312.275676	8
At5g59820	At2g27500	312.191147	8
At5g59820	At3g05200	307.236921	8
At5g59820	At5g65300	304.022644	8
At5g59820	At5g10695	301.637508	8
At5g59820	At4g17230	298.700049	8
At5g59820	At5g35735	298.175120	8
At5g59820	At4g18950	294.466120	8
At5g59820	At5g64660	293.415875	8
At5g59820	At1g63720	291.754003	8
At5g59820	At3g01830	288.452597	8
At5g59820	At1g19770	284.899984	8
At5g59820	At4g27657	283.761570	8
At5g59820	At5g17650	280.625809	8
At5g59820	At4g12720	276.375649	8
At5g59820	At2g06530	274.068675	8
At5g59820	At3g23170	271.371009	8
At5g59820	At1g28370	268.498079	8
At5g59820	At2g47060	266.950833	8
At5g59820	At3g57450	261.140342	8
At5g59820	At5g16830	260.474647	8
At5g59820	At1g28480	255.089926	8
At5g59820	At1g50600	254.032347	8
At5g59820	At4g27654	252.946359	8
At5g59820	At1g76690	250.761039	8
At5g59820	At3g25610	248.964382	8
At5g59820	At1g28380	248.857404	8
At5g59820	At5g45340	246.948279	8
At5g59820	At1g31130	245.929817	8
At5g59820	At1g09940	240.099883	8
At5g59820	At3g06500	238.599586	8
At5g59820	At4g34410	235.373115	8
At5g59820	At2g28400	228.532252	8
At5g59820	At5g63130	227.649406	8
At5g59820	At3g45640	226.358407	8
At5g59820	At5g59730	224.208847	8
At5g59820	At4g25030	221.462664	8
At5g59820	At2g27830	217.532252	8
At5g59820	At1g74450	215.349250	8
At5g59820	At5g61900	211.992636	8
At5g59820	At3g15760	211.800375	8
At5g59820	At1g69890	208.510448	8
At5g59820	At1g72920	199.983962	8
At5g59820	At5g54940	191.262533	8
At5g59820	At4g25490	184.067906	8
At5g59820	At5g05140	182.286032	8
At5g59820	At1g20823	181.600591	8
At5g59820	At4g28400	179.701004	8
At5g59820	At4g31800	173.615208	8
At5g59820	At3g05320	164.157696	8
At5g59820	At2g23450	158.464801	8
At5g59820	At5g05600	151.515372	8
At5g59820	At3g55640	146.962732	8
At5g59820	At1g78280	135.287705	8
At2g18160	At2g18160	1888.246778	9
At1g70460	At1g70460	1888.246778	9
At1g70460	At1g34510	523.847143	9
At1g70460	At5g58010	645.653384	8
At1g70460	At1g12040	610.549864	8
At1g70460	At4g28850	527.964903	8
At1g70460	At5g61550	499.492820	8
At1g70460	At1g27740	491.002892	8
At1g70460	At5g19800	471.847699	8
At1g70460	At5g43590	455.267216	8
At1g70460	At1g30870	451.394703	8
At1g70460	At4g13390	450.101179	8
At1g70460	At4g25820	449.053419	8
At1g70460	At5g57540	444.544525	8
At1g70460	At5g04960	438.558243	8
At1g70460	At5g22410	435.389397	8
At1g70460	At5g61350	431.839622	8
At1g70460	At2g03720	418.691745	8
At1g70460	At2g26420	407.963024	8
At1g70460	At3g07070	404.546765	8
At1g70460	At1g62320	386.235339	8
At1g70460	At2g43150	376.704496	8
At1g70460	At3g22570	362.535685	8
At1g70460	At1g59850	361.394391	8
At1g70460	At3g60330	359.248449	8
At1g70460	At3g49960	333.032153	8
At1g70460	At5g36140	301.083623	8
At1g70460	At4g27290	291.344389	8
At1g70460	At4g00680	290.500325	8
At1g70460	At1g73280	244.353359	8
At1g70460	At5g22870	228.047076	8
At1g70460	At1g13300	210.398569	8
At1g70460	At3g25790	209.441814	8
At1g70460	At1g73270	194.551871	8
At1g70460	At1g18970	185.571104	8
At1g70460	At2g02950	148.594531	8
At3g60530	At3g60530	1888.246778	9
At3g60530	At2g40008	185.567783	8
At1g46264	At1g46264	1888.246778	9
At1g46264	At5g67200	325.358206	8
At1g46264	At2g28070	242.547141	8
At1g46264	At4g28100	230.034057	8
At1g46264	At4g26760	204.416193	8
At1g46264	At5g51350	193.689706	8
At1g46264	At3g50070	191.946280	8
At1g46264	At3g13190	185.888360	8
At1g46264	At2g21050	174.574376	8
At1g29280	At1g29280	1888.246778	9
At1g29280	At1g50560	457.846448	9
At1g29280	At2g41780	370.757021	9
At1g29280	At3g16430	403.066358	8
At1g29280	At3g15950	338.525343	8
At1g29280	At3g45410	282.474075	8
At1g29280	At4g37160	250.962368	8
At1g29280	At5g50120	245.752551	8
At1g29280	At5g42590	205.543452	8
At1g29280	At3g46720	198.939920	8
At1g29280	At4g31320	175.360333	8
At1g29280	At2g02310	161.097533	8
At1g29280	At5g35870	152.547783	8
At3g60390	At3g60390	1888.246778	9
At1g18860	At1g18860	1888.246778	9
At1g18860	At4g31875	333.316887	9
At1g18860	At2g42060	384.681243	8
At1g18860	At1g51790	369.431865	8
At1g18860	At2g28960	368.608880	8
At1g18860	At3g55150	363.656522	8
At1g18860	At5g24230	322.275459	8
At1g18860	At4g10510	307.717901	8
At1g18860	At2g28970	283.351070	8
At1g18860	At1g26250	263.649663	8
At1g18860	At5g44910	254.847458	8
At1g18860	At1g44050	249.636773	8
At1g18860	At5g54370	205.987487	8
At1g18860	At3g46280	202.528715	8
At1g18860	At1g24430	199.636162	8
At5g24800	At5g24800	1888.246778	9
At5g24800	At3g14570	226.860494	9
At5g24800	At3g09980	147.291807	8
At5g24800	At5g25560	140.819907	8
At3g15210	At3g15210	1888.246778	9
At3g15210	At2g36220	367.208172	9
At3g15210	At4g29780	350.078903	9
At3g15210	At3g56880	342.643231	9
At3g15210	At1g76650	318.851141	9
At3g15210	At1g19770	292.349817	9
At3g15210	At2g41010	253.347276	9
At3g15210	At1g23710	427.677228	8
At3g15210	At5g59550	395.592425	8
At3g15210	At1g27730	393.856531	8
At3g15210	At5g66210	379.186773	8
At3g15210	At1g28370	378.805667	8
At3g15210	At4g17230	375.211952	8
At3g15210	At1g73500	361.774266	8
At3g15210	At5g04340	358.894860	8
At3g15210	At1g19180	345.111641	8
At3g15210	At2g22500	340.911136	8
At3g15210	At5g17350	340.539547	8
At3g15210	At1g61340	338.495169	8
At3g15210	At5g59820	318.033412	8
At3g15210	At4g17500	308.998600	8
At3g15210	At5g65300	305.054385	8
At3g15210	At3g16720	298.835686	8
At3g15210	At5g66070	297.837993	8
At3g15210	At1g18740	292.266382	8
At3g15210	At1g25400	284.225573	8
At3g15210	At4g32020	279.086842	8
At3g15210	At3g19580	277.048562	8
At3g15210	At3g49530	275.577104	8
At3g15210	At5g24590	275.204283	8
At3g15210	At4g34150	272.702714	8
At3g15210	At1g76600	268.719110	8
At3g15210	At1g74450	267.895196	8
At3g15210	At1g28380	267.382132	8
At3g15210	At5g49520	266.112985	8
At3g15210	At1g50740	255.241469	8
At3g15210	At1g74930	253.454903	8
At3g15210	At3g05200	245.698281	8
At3g15210	At5g52750	242.599467	8
At3g15210	At5g59730	241.898384	8
At3g15210	At2g27080	239.247469	8
At3g15210	At1g17380	238.912500	8
At3g15210	At1g32920	238.435689	8
At3g15210	At2g27500	225.755444	8
At3g15210	At5g61900	209.371307	8
At3g15210	At1g14480	207.214368	8
At3g15210	At1g18570	203.107866	8
At3g15210	At5g25930	202.853816	8
At3g15210	At1g73540	202.557483	8
At3g15210	At1g72940	199.365415	8
At3g15210	At1g75020	197.202180	8
At3g15210	At3g45640	194.039074	8
At3g15210	At5g05140	187.768387	8
At3g15210	At3g46600	174.578820	8
At3g15210	At5g49280	154.199707	8
At3g15210	At2g01300	148.946817	8
At3g15210	At5g39670	145.077712	8
At4g04890	At4g04890	1888.246778	9
At4g04890	At5g60210	275.557010	8
At4g04890	At3g17840	197.748648	8
At5g18240	At5g18240	1888.246778	9
At5g18240	At4g00880	345.289795	8
At5g18240	At4g00780	342.006603	8
At5g18240	At1g73630	322.961292	8
At5g18240	At5g64240	307.498275	8
At5g18240	At1g06830	281.303859	8
At5g18240	At3g63110	230.143542	8
At5g18240	At3g62960	208.066383	8
At1g68190	At1g68190	1888.246778	9
At1g68190	At2g29310	402.950463	8
At1g68190	At3g09580	397.707384	8
At1g68190	At3g50560	317.793079	8
At1g68190	At4g14540	294.277930	8
At1g68190	At3g51510	289.153726	8
At1g68190	At1g34310	286.621945	8
At1g68190	At4g28080	267.228139	8
At1g68190	At2g26540	261.574200	8
At1g68190	At1g14700	249.361383	8
At1g68190	At1g32550	248.027742	8
At1g68190	At4g13500	243.745390	8
At1g68190	At5g13770	243.031614	8
At1g68190	At2g20890	242.568859	8
At1g68190	At2g05160	240.059769	8
At1g68190	At5g55630	239.500937	8
At1g68190	At3g50685	236.510288	8
At1g68190	At3g50570	229.283548	8
At1g68190	At3g47070	222.002110	8
At1g68190	At2g22990	221.110743	8
At1g68190	At2g40670	220.342651	8
At1g68190	At4g21860	204.781930	8
At1g68190	At1g60000	194.829079	8
At1g68190	At3g27925	192.505291	8
At1g68190	At1g50320	184.053194	8
At1g68190	At1g19740	177.363220	8
At1g68190	At2g41120	159.344755	8
At1g68190	At2g35490	158.710557	8
At1g68190	At5g61410	156.139838	8
At1g68190	At4g03280	150.184614	8
At1g68190	At2g20920	146.397201	8
At1g14580	At1g14580	1888.246778	9
At1g14580	At4g17810	303.990787	8
At1g14580	At3g27180	151.446008	8
At1g14580	At1g43715	125.595550	8
At1g12040	At1g12040	1888.246778	9
At1g12040	At4g13390	874.477038	9
At1g12040	At5g19790	628.330781	9
At1g12040	At3g49960	470.639034	9
At1g12040	At1g62320	434.004316	9
At1g12040	At5g52260	424.558017	9
At1g12040	At5g06630	993.290672	8
At1g12040	At2g24980	777.915882	8
At1g12040	At4g28850	664.072452	8
At1g12040	At2g20520	654.611236	8
At1g12040	At3g54590	637.280575	8
At1g12040	At4g08400	630.089139	8
At1g12040	At5g19800	612.743035	8
At1g12040	At1g70460	610.549864	8
At1g12040	At2g25240	600.430385	8
At1g12040	At5g40860	587.279152	8
At1g12040	At5g04960	585.683507	8
At1g12040	At1g34510	561.441602	8
At1g12040	At5g61650	546.948081	8
At1g12040	At3g07070	528.509735	8
At1g12040	At5g58010	524.149537	8
At1g12040	At2g43150	516.382346	8
At1g12040	At4g25820	498.951030	8
At1g12040	At4g19680	495.282393	8
At1g12040	At5g49080	474.024449	8
At1g12040	At1g52660	471.380089	8
At1g12040	At4g25790	462.729748	8
At1g12040	At5g43360	425.421088	8
At1g12040	At5g24070	421.621480	8
At1g12040	At4g25560	420.568348	8
At1g12040	At4g00680	415.902348	8
At1g12040	At5g36140	415.418607	8
At1g12040	At2g28860	408.458537	8
At1g12040	At1g53260	398.644859	8
At1g12040	At5g06490	393.454641	8
At1g12040	At5g47980	392.149448	8
At1g12040	At2g13550	371.651927	8
At1g12040	At1g70880	360.916785	8
At1g12040	At3g51350	359.013880	8
At1g12040	At3g27370	350.120819	8
At1g12040	At2g14420	344.059249	8
At1g12040	At2g02280	336.557967	8
At1g12040	At2g01240	324.796442	8
At1g12040	At2g28270	324.519140	8
At1g12040	At1g66930	323.531265	8
At1g12040	At4g20210	316.611631	8
At1g12040	At2g34180	316.568942	8
At1g12040	At1g30650	304.058156	8
At1g12040	At1g26790	301.652393	8
At1g12040	At2g24430	300.328289	8
At1g12040	At2g28990	300.201104	8
At1g12040	At3g30840	299.092049	8
At1g12040	At5g60350	293.897235	8
At1g12040	At3g22570	288.358760	8
At1g12040	At2g03030	279.434886	8
At1g12040	At2g02630	279.189827	8
At1g12040	At1g42410	273.726754	8
At1g12040	At4g12330	259.499195	8
At1g12040	At5g22600	256.170361	8
At1g12040	At2g16005	252.874678	8
At1g12040	At2g28960	247.961142	8
At1g12040	At1g14190	240.755803	8
At1g12040	At1g13300	238.954912	8
At1g12040	At1g07560	237.786652	8
At1g12040	At3g23800	219.850768	8
At1g12040	At3g30530	218.252901	8
At1g12040	At3g01260	210.425306	8
At1g12040	At1g73270	207.941583	8
At1g12040	At1g18970	198.685927	8
At1g12040	At1g33890	197.155965	8
At1g12040	At2g21045	192.906802	8
At1g12040	At5g37690	140.464001	8
At3g57600	At3g57600	1888.246778	9
At3g57600	At5g33370	305.898226	8
At3g59060	At3g59060	1888.246778	9
At3g59060	At5g14740	407.207524	8
At3g59060	At3g02150	192.803765	8
At3g59060	At4g01950	162.782762	8
At2g36890	At2g36890	1888.246778	9
At5g65310	At5g65310	1888.246778	9
At5g07680	At5g07680	1888.246778	9
At5g07680	At1g68850	203.670369	9
At5g07680	At1g79180	240.272711	8
At5g07680	At4g23450	229.237787	8
At5g07680	At5g41040	211.592242	8
At5g07680	At5g09530	203.935834	8
At5g07680	At1g53270	200.531085	8
At5g07680	At1g23120	191.743342	8
At5g07680	At4g00700	153.855872	8
At5g04340	At5g04340	1888.246778	9
At5g04340	At5g59820	498.554093	9
At5g04340	At3g19580	462.216120	9
At5g04340	At5g66070	396.306098	9
At5g04340	At3g62260	394.128188	9
At5g04340	At3g52800	389.699778	9
At5g04340	At1g63720	373.776858	9
At5g04340	At1g73500	369.060871	9
At5g04340	At2g31945	347.040908	9
At5g04340	At2g23810	344.300929	9
At5g04340	At1g23710	314.506258	9
At5g04340	At1g08920	307.758515	9
At5g04340	At5g63130	303.676547	9
At5g04340	At5g42050	301.083357	9
At5g04340	At4g34150	300.784914	9
At5g04340	At5g49520	299.362057	9
At5g04340	At2g27500	297.098312	9
At5g04340	At1g27100	287.723137	9
At5g04340	At5g17350	286.201848	9
At5g04340	At5g14730	271.582854	9
At5g04340	At3g49530	268.327505	9
At5g04340	At1g19770	258.203495	9
At5g04340	At1g05340	243.130189	9
At5g04340	At2g22470	211.587691	9
At5g04340	At3g23170	200.082497	9
At5g04340	At1g27730	528.488336	8
At5g04340	At5g22250	429.486254	8
At5g04340	At2g38470	423.240255	8
At5g04340	At5g27420	414.536407	8
At5g04340	At1g19020	406.652579	8
At5g04340	At5g47230	403.428610	8
At5g04340	At1g05575	402.566695	8
At5g04340	At2g40140	400.336613	8
At5g04340	At1g76600	372.285267	8
At5g04340	At2g36220	365.275312	8
At5g04340	At3g08720	363.488423	8
At5g04340	At2g41640	359.198408	8
At5g04340	At3g15210	358.894860	8
At5g04340	At4g11280	358.414777	8
At5g04340	At3g04640	355.152719	8
At5g04340	At1g19180	350.336208	8
At5g04340	At1g76070	347.658475	8
At5g04340	At3g05200	346.274241	8
At5g04340	At3g11840	344.284783	8
At5g04340	At5g13200	332.838776	8
At5g04340	At5g63790	330.960732	8
At5g04340	At5g62020	329.688244	8
At5g04340	At3g50260	326.019750	8
At5g04340	At1g28370	325.046490	8
At5g04340	At4g27652	322.440830	8
At5g04340	At4g24160	322.019394	8
At5g04340	At4g17230	319.014702	8
At5g04340	At1g80820	318.715088	8
At5g04340	At3g57530	316.381251	8
At5g04340	At3g16720	315.683866	8
At5g04340	At2g22880	315.041261	8
At5g04340	At5g25930	313.302250	8
At5g04340	At3g52400	311.876373	8
At5g04340	At3g10930	310.072979	8
At5g04340	At5g64660	309.970565	8
At5g04340	At1g25400	305.810904	8
At5g04340	At5g51190	303.307457	8
At5g04340	At5g26030	302.489798	8
At5g04340	At4g29780	301.854980	8
At5g04340	At1g02400	300.598588	8
At5g04340	At4g36500	298.167799	8
At5g04340	At1g31130	296.918606	8
At5g04340	At2g32030	295.908471	8
At5g04340	At3g28340	294.368269	8
At5g04340	At2g28400	294.240828	8
At5g04340	At4g30210	293.454363	8
At5g04340	At1g42990	292.635424	8
At5g04340	At3g23250	286.849127	8
At5g04340	At5g65300	282.584018	8
At5g04340	At5g11650	275.768514	8
At5g04340	At1g18570	275.250658	8
At5g04340	At4g17900	271.259274	8
At5g04340	At5g64905	269.477142	8
At5g04340	At5g58650	268.164770	8
At5g04340	At5g04720	267.002642	8
At5g04340	At2g30040	265.379127	8
At5g04340	At5g42380	263.064863	8
At5g04340	At1g24140	258.666058	8
At5g04340	At5g04760	255.537352	8
At5g04340	At5g05140	254.681196	8
At5g04340	At3g14050	248.644663	8
At5g04340	At1g02660	247.783733	8
At5g04340	At5g45340	247.567144	8
At5g04340	At1g57990	246.731027	8
At5g04340	At3g54150	241.585189	8
At5g04340	At5g35735	239.183336	8
At5g04340	At3g25610	236.179744	8
At5g04340	At2g31990	235.629966	8
At5g04340	At5g45110	233.078692	8
At5g04340	At1g50600	229.605180	8
At5g04340	At1g28480	228.739228	8
At5g04340	At1g69930	227.030582	8
At5g04340	At5g59450	224.715002	8
At5g04340	At4g25030	220.765553	8
At5g04340	At2g27830	220.537054	8
At5g04340	At5g16830	219.437346	8
At5g04340	At2g32020	216.827653	8
At5g04340	At1g28380	215.573551	8
At5g04340	At5g24590	214.569833	8
At5g04340	At2g41010	213.692984	8
At5g04340	At1g29340	211.879361	8
At5g04340	At5g17650	206.736173	8
At5g04340	At5g43170	206.254396	8
At5g04340	At5g18490	203.875522	8
At5g04340	At1g69890	203.182559	8
At5g04340	At1g67810	200.660478	8
At5g04340	At2g38790	200.358136	8
At5g04340	At3g55950	199.212479	8
At5g04340	At5g62570	196.718392	8
At5g04340	At3g13950	195.127078	8
At5g04340	At4g34131	193.048279	8
At5g04340	At3g23030	191.855319	8
At5g04340	At1g59910	189.339256	8
At5g04340	At5g08240	187.288126	8
At5g04340	At5g53590	186.062330	8
At5g04340	At1g20823	184.227004	8
At5g04340	At1g13340	182.672805	8
At5g04340	At4g12040	182.340297	8
At5g04340	At1g08315	181.220091	8
At5g04340	At5g54940	181.062715	8
At5g04340	At3g15770	179.444060	8
At5g04340	At4g34390	179.069343	8
At5g04340	At3g25600	177.530717	8
At5g04340	At4g19370	177.377456	8
At5g04340	At2g44500	176.980434	8
At5g04340	At3g19240	176.939558	8
At5g04340	At3g45640	173.558339	8
At5g04340	At3g43430	161.236164	8
At5g04340	At1g33030	160.578427	8
At5g04340	At2g20142	149.081512	8
At5g04340	At5g18270	147.873855	8
At5g04340	At2g34790	145.055232	8
At5g04340	At3g52450	143.121172	8
At5g04340	At1g01480	138.251133	8
At5g57150	At5g57150	1888.246778	9
At5g53950	At5g53950	1888.246778	9
At5g53950	At2g35430	350.836812	8
At5g53950	At2g28330	331.042333	8
At5g53950	At5g38730	305.192454	8
At5g53950	At1g26330	298.537795	8
At5g53950	At4g27510	291.295008	8
At5g53950	At4g23860	268.648313	8
At5g53950	At5g05350	215.962104	8
At5g53950	At1g07970	198.330559	8
At5g53950	At5g63830	183.330021	8
At5g53950	At3g09710	176.014675	8
At5g53950	At5g65120	173.929380	8
At5g53950	At5g19910	136.352596	8
At3g19500	At3g19500	1888.246778	9
At3g19500	At2g17330	314.169499	9
At3g19500	At4g23070	411.962564	8
At3g19500	At3g44180	405.411205	8
At3g19500	At2g32940	397.882716	8
At3g19500	At5g04010	377.370839	8
At3g19500	At2g01770	371.640789	8
At3g19500	At4g11940	367.271350	8
At3g19500	At2g37810	352.840259	8
At3g19500	At3g23850	308.063976	8
At3g19500	At3g49130	301.830788	8
At3g19500	At1g63560	299.796073	8
At3g19500	At1g27080	298.136710	8
At3g19500	At2g14290	286.190555	8
At3g19500	At4g36510	279.525603	8
At3g19500	At3g45530	276.828545	8
At3g19500	At1g44030	263.352304	8
At3g19500	At4g38340	232.599070	8
At3g19500	At1g15640	216.821344	8
At3g19500	At4g37050	157.486654	8
At3g19500	At2g45080	150.160227	8
At1g79840	At1g79840	1888.246778	9
At1g79840	At4g34250	170.531359	8
At5g46590	At5g46590	1888.246778	9
At2g47460	At2g47460	1888.246778	9
At2g47460	At3g55120	248.106878	8
At3g23240	At3g23240	1888.246778	9
At3g23240	At2g14290	309.405411	9
At3g23240	At4g01010	276.525706	9
At3g23240	At2g04070	273.737880	9
At3g23240	At1g18570	227.900939	9
At3g23240	At1g67880	218.266976	9
At3g23240	At5g22690	336.733431	8
At3g23240	At1g15520	299.006153	8
At3g23240	At1g28370	283.844627	8
At3g23240	At1g20310	270.867363	8
At3g23240	At1g01480	240.348772	8
At3g23240	At3g20700	239.299393	8
At3g23240	At5g05300	234.390638	8
At3g23240	At3g48850	220.121892	8
At3g23240	At1g59590	217.482825	8
At3g23240	At3g49130	209.828014	8
At3g23240	At3g22160	202.480408	8
At3g23240	At1g24140	197.051432	8
At3g23240	At5g01540	195.803426	8
At3g23240	At1g66090	193.566808	8
At3g23240	At4g26200	193.057786	8
At3g23240	At1g17230	189.794769	8
At3g23240	At2g41610	185.445598	8
At3g23240	At3g25610	177.520783	8
At3g23240	At1g09940	177.510200	8
At3g23240	At1g10340	172.071206	8
At3g23240	At5g39670	157.012753	8
At3g23240	At5g46470	148.324432	8
At3g23240	At1g63530	143.454341	8
At3g23240	At1g61340	131.350646	8
At1g72220	At1g72220	1888.246778	9
At1g72220	At5g11290	324.619264	8
At1g72220	At1g13830	283.217602	8
At1g72220	At5g37210	279.158935	8
At1g72220	At1g04330	277.184999	8
At1g72220	At2g03720	251.010620	8
At1g72220	At3g14225	234.790321	8
At1g72220	At5g49780	232.875387	8
At1g72220	At4g34320	221.696791	8
At1g72220	At3g22570	217.103028	8
At1g72220	At3g53510	212.239029	8
At1g72220	At5g01060	212.005148	8
At1g72220	At1g24430	205.607471	8
At1g72220	At5g65160	184.205829	8
At1g72220	At3g04420	178.614549	8
At1g72220	At1g09380	171.913786	8
At1g72220	At3g25950	148.489297	8
At3g30460	At3g30460	1888.246778	9
At3g30460	At2g13570	294.347394	9
At3g30460	At5g19500	399.064496	8
At3g30460	At5g62140	362.407557	8
At3g30460	At3g26310	351.284350	8
At3g30460	At4g24700	314.440990	8
At3g30460	At3g18870	294.181577	8
At3g30460	At4g04760	292.188719	8
At3g30460	At3g49300	227.282679	8
At5g15850	At5g15850	1888.246778	9
At5g15850	At1g71480	310.110710	9
At5g15850	At1g07010	476.166848	8
At5g15850	At1g16720	397.348590	8
At5g15850	At5g13770	384.898104	8
At5g15850	At1g32080	371.379567	8
At5g15850	At4g24700	370.055112	8
At5g15850	At1g32060	337.380785	8
At5g15850	At3g21870	331.965048	8
At5g15850	At1g77490	327.903650	8
At5g15850	At5g09660	323.306328	8
At5g15850	At5g36790	308.407781	8
At5g15850	At2g21960	307.444107	8
At5g15850	At1g44575	283.616222	8
At5g15850	At4g19830	280.786159	8
At5g15850	At3g47070	276.776754	8
At5g15850	At4g03280	271.609636	8
At5g15850	At3g16140	265.166292	8
At5g15850	At1g51400	264.341943	8
At5g15850	At2g24270	251.196121	8
At5g15850	At2g33380	244.793409	8
At5g15850	At3g26650	226.232447	8
At5g15850	At2g27290	221.025077	8
At5g15850	At1g08380	215.078001	8
At5g15850	At1g07450	212.258510	8
At5g15850	At2g39730	208.565445	8
At5g15850	At1g26560	205.814526	8
At5g15850	At1g68520	204.287150	8
At5g15850	At1g79040	198.968284	8
At5g15850	At3g28270	191.567943	8
At3g12820	At3g12820	1888.246778	9
At3g12820	At5g04730	275.153758	8
At3g12820	At2g23700	186.103746	8
At3g12820	At2g22270	178.390171	8
At3g12820	At1g55390	173.469346	8
At5g65320	At5g65320	1888.246778	9
At5g65320	At5g43360	326.782197	8
At5g65320	At2g25240	249.216741	8
At5g65320	At2g24430	244.497908	8
At5g65320	At3g27950	243.131900	8
At5g65320	At2g42060	217.799066	8
At5g65320	At2g28960	194.936403	8
At2g42380	At2g42380	1888.246778	9
At2g42380	At2g19460	134.703461	8
At5g07690	At5g07690	1888.246778	9
At5g07690	At4g03060	498.478966	8
At5g07690	At1g65860	430.468002	8
At2g16720	At2g16720	1888.246778	9
At2g16720	At2g40900	219.895428	8
At2g16720	At5g22630	199.187010	8
At2g22200	At2g22200	1888.246778	9
At2g22200	At3g53590	346.351823	8
At2g22200	At2g15550	341.092880	8
At2g22200	At1g29200	267.451767	8
At2g22200	At2g02630	258.744900	8
At2g22200	At3g06990	237.202910	8
At2g22200	At1g10560	139.148934	8
At1g61660	At1g61660	1888.246778	9
At1g61660	At3g47510	256.697889	9
At1g61660	At4g17900	279.030032	8
At1g61660	At4g33420	209.527411	8
At1g61660	At1g08920	189.792049	8
At1g61660	At4g20860	186.455394	8
At1g61660	At5g53590	181.834725	8
At1g61660	At5g43180	162.784887	8
At1g61660	At3g54420	149.998272	8
At4g34990	At4g34990	1888.246778	9
At2g02820	At2g02820	1888.246778	9
At2g02820	At5g38010	286.113995	8
At1g08320	At1g08320	1888.246778	9
At1g08320	At5g06839	379.303547	9
At1g08320	At1g68940	348.482002	8
At1g08320	At2g25240	258.123627	8
At1g08320	At3g22570	244.164421	8
At1g08320	At3g23190	197.210043	8
At1g07520	At1g07520	1888.246778	9
At5g17600	At5g17600	1888.246778	9
At5g17600	At1g79510	388.796727	8
At5g17600	At1g74640	281.795299	8
At5g17600	At3g09520	253.519171	8
At5g17600	At1g60990	146.012694	8
At3g24050	At3g24050	1888.246778	9
At3g25790	At3g25790	1888.246778	9
At3g25790	At1g51830	448.013923	9
At3g25790	At3g24290	353.981449	9
At3g25790	At3g45410	330.070804	9
At3g25790	At2g18450	275.451444	9
At3g25790	At1g29020	226.705968	9
At3g25790	At4g25820	367.608715	8
At3g25790	At4g28890	367.408942	8
At3g25790	At1g68150	331.884356	8
At3g25790	At4g25090	326.426406	8
At3g25790	At1g13300	309.585374	8
At3g25790	At2g28960	287.665500	8
At3g25790	At5g14650	273.486844	8
At3g25790	At2g21020	272.426013	8
At3g25790	At3g51350	262.950844	8
At3g25790	At5g43350	257.409827	8
At3g25790	At5g26010	254.331565	8
At3g25790	At3g50300	246.974018	8
At3g25790	At3g46720	243.876680	8
At3g25790	At1g51860	241.321308	8
At3g25790	At5g43520	240.764996	8
At3g25790	At2g44380	239.880787	8
At3g25790	At3g62280	228.601686	8
At3g25790	At3g22570	224.767699	8
At3g25790	At5g44910	222.724106	8
At3g25790	At2g38600	215.047442	8
At3g25790	At1g70460	209.441814	8
At3g25790	At5g50760	207.713745	8
At3g25790	At2g20520	200.031737	8
At3g25790	At5g50120	191.720592	8
At3g25790	At2g30840	187.794452	8
At3g25790	At5g56200	171.816774	8
At3g25790	At2g22770	144.885846	8
At3g23250	At3g23250	1888.246778	9
At3g23250	At3g11840	435.928187	9
At3g23250	At2g32140	417.139215	9
At3g23250	At5g64660	368.918123	9
At3g23250	At1g73500	300.323941	9
At3g23250	At1g57990	231.490661	9
At3g23250	At3g50930	494.838947	8
At3g23250	At5g22250	477.703080	8
At3g23250	At3g10930	457.634592	8
At3g23250	At5g39670	448.386121	8
At3g23250	At1g18570	420.917145	8
At3g23250	At1g56060	408.396570	8
At3g23250	At5g51190	394.836784	8
At3g23250	At5g49520	377.590343	8
At3g23250	At3g44260	375.410723	8
At3g23250	At1g32920	370.751477	8
At3g23250	At2g38470	366.283010	8
At3g23250	At5g41750	357.156104	8
At3g23250	At4g17500	348.769202	8
At3g23250	At3g57450	347.407068	8
At3g23250	At1g72920	345.427780	8
At3g23250	At1g24140	336.520849	8
At3g23250	At1g58420	327.671768	8
At3g23250	At1g28370	317.667133	8
At3g23250	At3g16720	317.562510	8
At3g23250	At3g08720	314.584317	8
At3g23250	At3g55980	311.193782	8
At3g23250	At3g28340	310.311157	8
At3g23250	At4g21390	306.568687	8
At3g23250	At4g30430	304.803012	8
At3g23250	At1g72940	294.615527	8
At3g23250	At4g33050	287.311183	8
At3g23250	At5g04340	286.849127	8
At3g23250	At3g52400	279.895117	8
At3g23250	At3g09830	266.621651	8
At3g23250	At3g46620	264.492120	8
At3g23250	At1g19770	263.471119	8
At3g23250	At5g61900	260.468244	8
At3g23250	At3g57530	256.380383	8
At3g23250	At4g27280	247.350472	8
At3g23250	At1g31130	246.839871	8
At3g23250	At1g73540	245.378335	8
At3g23250	At4g27657	239.101061	8
At3g23250	At1g51700	237.637958	8
At3g23250	At4g22710	235.586037	8
At3g23250	At2g27080	229.800102	8
At3g23250	At3g50260	227.134100	8
At3g23250	At5g66070	224.682180	8
At3g23250	At5g59450	219.953871	8
At3g23250	At5g05140	211.093387	8
At3g23250	At2g27500	209.964570	8
At3g23250	At1g30135	209.708990	8
At3g23250	At2g40270	209.381574	8
At3g23250	At3g45640	205.882458	8
At3g23250	At4g39030	202.343608	8
At3g23250	At2g26560	199.688597	8
At3g23250	At1g75020	199.389235	8
At3g23250	At2g31880	197.485492	8
At3g23250	At4g18170	195.856412	8
At3g23250	At2g38790	193.376491	8
At3g23250	At2g34600	188.090958	8
At3g23250	At5g13200	186.456143	8
At3g23250	At4g30210	180.433678	8
At3g23250	At5g19240	163.559410	8
At2g33710	At2g33710	1888.246778	9
At2g33710	At1g18380	478.651640	9
At2g33710	At1g14540	408.546836	9
At2g33710	At1g18390	352.115060	9
At2g33710	At1g30370	332.713457	9
At2g33710	At3g25655	417.265462	8
At2g33710	At5g24110	387.250378	8
At2g33710	At1g78340	340.593460	8
At2g33710	At1g68765	335.175525	8
At2g33710	At1g26420	283.943412	8
At2g33710	At5g12880	282.689747	8
At2g33710	At4g11170	279.173944	8
At2g33710	At3g14225	269.947723	8
At2g33710	At1g02360	259.560499	8
At2g33710	At5g01560	221.004182	8
At2g33710	At4g26120	217.889370	8
At2g33710	At1g23830	184.499944	8
At4g36740	At4g36740	1888.246778	9
At4g18020	At4g18020	1888.246778	9
At4g31800	At4g31800	1888.246778	9
At4g31800	At3g50930	388.717004	9
At4g31800	At2g26530	373.236394	9
At4g31800	At3g01830	350.993259	9
At4g31800	At2g38470	350.615351	9
At4g31800	At1g72520	339.179251	9
At4g31800	At2g41640	338.474195	9
At4g31800	At1g28480	316.899316	9
At4g31800	At5g35735	273.412838	9
At4g31800	At1g31130	243.118002	9
At4g31800	At4g18880	211.318391	9
At4g31800	At5g26030	209.516185	9
At4g31800	At2g21120	178.194931	9
At4g31800	At1g17290	169.261476	9
At4g31800	At1g80840	393.735953	8
At4g31800	At5g47070	376.750554	8
At4g31800	At3g55980	371.481128	8
At4g31800	At1g27730	371.151073	8
At4g31800	At2g24600	362.957593	8
At4g31800	At3g61190	361.134958	8
At4g31800	At1g27770	360.045258	8
At4g31800	At4g29780	358.894208	8
At4g31800	At2g46400	358.058708	8
At4g31800	At4g36500	349.644980	8
At4g31800	At3g10930	342.606475	8
At4g31800	At1g19380	332.473046	8
At4g31800	At5g20230	332.410377	8
At4g31800	At1g76650	331.898735	8
At4g31800	At3g02840	327.370843	8
At4g31800	At2g31880	325.677451	8
At4g31800	At2g33580	321.540243	8
At4g31800	At5g22250	313.979424	8
At4g31800	At5g58430	312.235264	8
At4g31800	At1g32920	311.487559	8
At4g31800	At3g06500	309.027053	8
At4g31800	At5g57560	309.009724	8
At4g31800	At4g33920	306.059107	8
At4g31800	At1g72920	305.870020	8
At4g31800	At3g04640	305.782954	8
At4g31800	At2g34600	303.182364	8
At4g31800	At1g28370	303.045064	8
At4g31800	At5g06320	302.967076	8
At4g31800	At1g69840	302.788235	8
At4g31800	At2g25735	302.525483	8
At4g31800	At2g44840	300.263996	8
At4g31800	At1g73500	298.835187	8
At4g31800	At1g66160	296.987006	8
At4g31800	At3g45640	296.294852	8
At4g31800	At1g19180	293.856381	8
At4g31800	At5g47910	290.693397	8
At4g31800	At1g35140	288.763612	8
At4g31800	At3g09830	282.532849	8
At4g31800	At4g12720	278.641168	8
At4g31800	At1g05575	275.353554	8
At4g31800	At2g40270	272.190455	8
At4g31800	At5g39670	271.629047	8
At4g31800	At5g02290	270.465166	8
At4g31800	At4g17500	267.181328	8
At4g31800	At5g54170	260.271900	8
At4g31800	At3g52400	260.250239	8
At4g31800	At1g74450	257.068903	8
At4g31800	At3g59080	251.932596	8
At4g31800	At2g22880	251.086186	8
At4g31800	At5g51190	247.303025	8
At4g31800	At5g42380	245.565007	8
At4g31800	At4g34150	245.294870	8
At4g31800	At1g19020	244.512868	8
At4g31800	At4g17230	241.542421	8
At4g31800	At5g64660	230.227909	8
At4g31800	At2g40000	229.271762	8
At4g31800	At2g06530	218.320886	8
At4g31800	At3g11840	211.015458	8
At4g31800	At2g41010	204.908224	8
At4g31800	At3g49530	204.509001	8
At4g31800	At5g42050	203.795574	8
At4g31800	At3g16720	202.073414	8
At4g31800	At1g15010	201.714369	8
At4g31800	At3g57530	201.010763	8
At4g31800	At2g27500	200.150367	8
At4g31800	At5g65300	199.264849	8
At4g31800	At2g05940	195.964808	8
At4g31800	At1g50740	191.655826	8
At4g31800	At2g47060	190.861386	8
At4g31800	At1g09070	182.976223	8
At4g31800	At1g25155	175.126982	8
At4g31800	At5g59820	173.615208	8
At4g31800	At3g45970	171.937103	8
At4g31800	At3g57750	170.926414	8
At4g31800	At5g10695	165.623588	8
At4g31800	At1g24575	144.911210	8
At4g31800	At2g01300	141.018879	8
At5g13180	At5g13180	1888.246778	9
At5g13180	At1g07610	332.231422	8
At5g13180	At2g16740	318.776293	8
At5g13180	At5g48930	245.255188	8
At5g13180	At3g12090	191.723132	8
At3g01330	At3g01330	1888.246778	9
At3g01330	At3g27330	485.062667	9
At3g01330	At4g39630	425.193635	9
At3g01330	At1g34355	424.988915	9
At3g01330	At2g36200	408.879444	9
At3g01330	At5g48820	343.823712	9
At3g01330	At5g06590	322.954246	9
At3g01330	At4g12540	456.310438	8
At3g01330	At2g45490	411.302342	8
At3g01330	At1g04730	409.589264	8
At3g01330	At3g02820	404.218279	8
At3g01330	At1g01370	402.832010	8
At3g01330	At3g20150	396.210033	8
At3g01330	At3g17360	375.031691	8
At3g01330	At1g26540	367.588796	8
At3g01330	At2g32590	363.695011	8
At3g01330	At1g53140	359.159429	8
At3g01330	At1g20590	355.382473	8
At3g01330	At2g16270	352.767206	8
At3g01330	At1g07370	350.399543	8
At3g01330	At4g21820	336.803738	8
At3g01330	At3g02920	336.705637	8
At3g01330	At3g27640	324.758812	8
At3g01330	At1g15660	322.928791	8
At3g01330	At5g55820	321.534478	8
At3g01330	At2g29570	320.335889	8
At3g01330	At5g01910	316.220767	8
At3g01330	At5g65420	312.478456	8
At3g01330	At4g37110	312.012092	8
At3g01330	At2g07170	307.242438	8
At3g01330	At5g62410	306.591689	8
At3g01330	At1g76310	306.365940	8
At3g01330	At3g11520	305.070759	8
At3g01330	At1g16330	299.929712	8
At3g01330	At3g18630	296.513341	8
At3g01330	At2g38810	292.889493	8
At3g01330	At3g03130	287.455547	8
At3g01330	At1g59540	285.376129	8
At3g01330	At1g44110	281.376192	8
At3g01330	At3g54750	279.193869	8
At3g01330	At1g72250	264.757961	8
At3g01330	At4g37490	259.630896	8
At3g01330	At5g17620	258.125448	8
At3g01330	At3g55660	256.842175	8
At3g01330	At3g44050	256.735618	8
At3g01330	At1g18040	242.707742	8
At3g01330	At1g08130	241.854612	8
At3g01330	At3g25980	234.899050	8
At3g01330	At4g33270	233.806597	8
At3g01330	At5g06050	232.589122	8
At3g01330	At1g31760	216.242247	8
At3g01330	At4g01990	215.203496	8
At3g01330	At1g17560	213.162946	8
At3g01330	At3g06740	213.086067	8
At3g01330	At3g12270	212.289938	8
At3g01330	At2g20710	208.916148	8
At3g01330	At3g12770	198.880002	8
At3g01330	At1g65700	173.266642	8
At4g18960	At4g18960	1888.246778	9
At4g18960	At1g03710	784.591399	8
At4g18960	At5g44630	755.432954	8
At4g18960	At1g19830	385.943334	8
At4g18960	At2g42830	243.280160	8
At4g18960	At5g27220	173.669255	8
At1g44830	At1g44830	1888.246778	9
At1g44830	At1g49110	233.055217	8
At1g44830	At2g32930	208.106706	8
At5g44210	At5g44210	1888.246778	9
At5g44210	At1g54840	147.791323	8
At5g43270	At5g43270	1888.246778	9
At1g07530	At1g07530	1888.246778	9
At1g07530	At2g02370	317.827170	8
At1g07530	At2g38410	273.377545	8
At1g07530	At2g39480	234.107989	8
At1g07530	At3g08760	219.784005	8
At1g07530	At1g10170	190.288632	8
At1g07530	At2g03730	155.791577	8
At3g26744	At3g26744	1888.246778	9
At4g01720	At4g01720	1888.246778	9
At4g01720	At2g21045	190.280396	8
At1g68360	At1g68360	1888.246778	9
At1g68360	At5g05130	415.957295	8
At1g68360	At3g54625	364.520039	8
At1g68360	At1g26780	309.420716	8
At1g68360	At1g70510	306.391837	8
At1g68360	At5g59305	294.522129	8
At1g68360	At3g24310	274.180695	8
At1g68360	At2g16570	269.872909	8
At1g68360	At3g05290	256.694026	8
At1g68360	At2g22680	236.365102	8
At1g68360	At5g48170	211.633575	8
At2g46680	At2g46680	1888.246778	9
At2g46680	At1g53580	271.106673	8
At2g46680	At1g47960	265.866124	8
At2g46680	At5g54840	240.176928	8
At2g46680	At1g06570	229.908939	8
At2g46680	At3g26100	200.112163	8
At2g46680	At4g27830	169.329850	8
At5g18270	At5g18270	1888.246778	9
At5g18270	At1g30700	328.471309	8
At5g18270	At5g41040	267.836202	8
At5g18270	At3g46690	266.344120	8
At5g18270	At2g16790	262.112847	8
At5g18270	At5g07100	242.944121	8
At5g18270	At2g31990	240.039339	8
At5g18270	At2g02250	236.625952	8
At5g18270	At2g46750	229.267019	8
At5g18270	At1g21110	213.751408	8
At5g18270	At3g04060	213.681044	8
At5g18270	At1g47890	213.154000	8
At5g18270	At2g20030	205.309054	8
At5g18270	At1g18390	204.417517	8
At5g18270	At2g35770	198.556877	8
At5g18270	At3g25610	196.977519	8
At5g18270	At2g32020	195.834408	8
At5g18270	At1g63720	189.648294	8
At5g18270	At1g67980	187.269139	8
At5g18270	At1g33030	184.922420	8
At5g18270	At2g31945	178.375541	8
At5g18270	At2g05910	176.283990	8
At5g18270	At5g64905	172.356773	8
At5g18270	At5g43170	166.320027	8
At5g18270	At4g19370	163.684631	8
At5g18270	At1g17250	161.063346	8
At5g18270	At4g20000	160.375025	8
At5g18270	At5g04340	147.873855	8
At5g18270	At5g46780	145.705145	8
At5g18270	At5g41280	132.029619	8
At5g13330	At5g13330	1888.246778	9
At1g04990	At1g04990	1888.246778	9
At1g29600	At1g29600	1888.246778	9
At1g29600	At3g27070	260.015043	8
At5g62000	At5g62000	1888.246778	9
At4g17230	At4g17230	1888.246778	9
At4g17230	At1g69890	364.600047	9
At4g17230	At1g28380	442.734792	8
At4g17230	At3g05200	441.900608	8
At4g17230	At1g11050	427.799326	8
At4g17230	At2g38470	409.697020	8
At4g17230	At1g72520	400.931480	8
At4g17230	At2g41640	388.364202	8
At4g17230	At1g23710	382.164165	8
At4g17230	At2g40140	376.202032	8
At4g17230	At3g15210	375.211952	8
At4g17230	At3g04640	374.248876	8
At4g17230	At5g66070	373.721427	8
At4g17230	At3g52800	362.119666	8
At4g17230	At1g28370	354.788078	8
At4g17230	At5g22250	353.985606	8
At4g17230	At4g34150	349.190110	8
At4g17230	At3g01830	346.098353	8
At4g17230	At3g02840	345.610248	8
At4g17230	At3g08720	338.583184	8
At4g17230	At3g16720	337.275422	8
At4g17230	At2g33580	337.161275	8
At4g17230	At5g13200	332.290323	8
At4g17230	At4g34390	330.321865	8
At4g17230	At3g62260	327.906719	8
At4g17230	At3g19580	325.757735	8
At4g17230	At4g29780	321.087180	8
At4g17230	At3g52400	320.752756	8
At4g17230	At3g11840	319.350835	8
At4g17230	At5g04340	319.014702	8
At4g17230	At1g28480	317.685640	8
At4g17230	At1g80840	314.506743	8
At4g17230	At5g51190	309.929992	8
At4g17230	At3g57530	309.303570	8
At4g17230	At1g22280	308.853366	8
At4g17230	At4g17500	308.846782	8
At4g17230	At5g35735	306.006623	8
At4g17230	At1g29340	303.868909	8
At4g17230	At1g05575	301.337534	8
At4g17230	At5g42050	299.648144	8
At4g17230	At5g59820	298.700049	8
At4g17230	At2g23320	297.253511	8
At4g17230	At3g55980	296.276320	8
At4g17230	At1g27770	294.506558	8
At4g17230	At2g22880	292.151475	8
At4g17230	At1g31130	287.417508	8
At4g17230	At1g19020	286.734109	8
At4g17230	At2g26530	285.326230	8
At4g17230	At5g04760	284.871493	8
At4g17230	At1g27730	282.862744	8
At4g17230	At5g65300	282.524512	8
At4g17230	At1g63720	282.126595	8
At4g17230	At3g59080	278.542073	8
At4g17230	At1g73500	276.450061	8
At4g17230	At4g25390	276.060199	8
At4g17230	At5g49520	265.011129	8
At4g17230	At3g56880	263.815291	8
At4g17230	At1g25400	262.396245	8
At4g17230	At5g10695	262.360664	8
At4g17230	At5g05190	260.964959	8
At4g17230	At1g32920	260.194011	8
At4g17230	At1g19770	259.404764	8
At4g17230	At5g17350	259.337436	8
At4g17230	At1g76650	258.582601	8
At4g17230	At5g18490	257.270350	8
At4g17230	At3g06500	256.355509	8
At4g17230	At3g44260	253.609477	8
At4g17230	At1g15010	253.577360	8
At4g17230	At1g13340	251.132501	8
At4g17230	At1g76070	250.428327	8
At4g17230	At4g30430	249.758690	8
At4g17230	At4g12720	249.000446	8
At4g17230	At3g50930	248.995852	8
At4g17230	At4g24570	247.395766	8
At4g17230	At1g57990	246.506082	8
At4g17230	At1g14480	245.834841	8
At4g17230	At2g34600	243.988233	8
At4g17230	At4g31800	241.542421	8
At4g17230	At2g32140	238.291198	8
At4g17230	At3g50260	236.273211	8
At4g17230	At2g32030	233.341396	8
At4g17230	At5g59450	232.248219	8
At4g17230	At4g24160	224.643019	8
At4g17230	At2g01180	224.563464	8
At4g17230	At1g76590	224.383751	8
At4g17230	At3g61190	223.244352	8
At4g17230	At4g33920	219.455116	8
At4g17230	At4g36500	218.884798	8
At4g17230	At1g63750	218.851045	8
At4g17230	At5g39670	218.194711	8
At4g17230	At1g75020	216.471655	8
At4g17230	At3g55950	216.223249	8
At4g17230	At1g72920	214.003170	8
At4g17230	At2g40000	213.723348	8
At4g17230	At1g18740	210.317450	8
At4g17230	At4g22980	210.176579	8
At4g17230	At3g25610	204.032010	8
At4g17230	At5g59730	203.738916	8
At4g17230	At3g57450	202.365966	8
At4g17230	At4g17900	202.196644	8
At4g17230	At2g41010	201.937469	8
At4g17230	At5g63790	199.932371	8
At4g17230	At2g27310	199.497850	8
At4g17230	At4g27280	197.786238	8
At4g17230	At3g57760	196.602758	8
At4g17230	At3g45640	196.218750	8
At4g17230	At5g45340	193.339329	8
At4g17230	At1g74450	189.151835	8
At4g17230	At5g47230	188.361090	8
At4g17230	At2g31880	183.960602	8
At4g17230	At5g64660	183.396281	8
At4g17230	At1g72940	183.317498	8
At4g17230	At3g28340	181.902586	8
At4g17230	At3g46620	181.125313	8
At4g17230	At1g19380	172.889661	8
At4g17230	At1g50600	170.353923	8
At4g17230	At1g18470	165.723838	8
At4g17230	At2g40270	157.660942	8
At4g17230	At4g30280	151.906373	8
At4g17230	At1g25560	140.515047	8
At4g17230	At2g41100	129.007362	8
At3g46130	At3g46130	1888.246778	9
At3g46130	At2g17820	231.422774	8
At5g46760	At5g46760	1888.246778	9
At5g46760	At1g21200	229.095143	8
At5g53980	At5g53980	1888.246778	9
At5g53980	At2g42440	354.522014	8
At5g53980	At5g26100	312.520424	8
At5g53980	At1g59940	249.257818	8
At5g53980	At5g05500	238.501114	8
At1g69310	At1g69310	1888.246778	9
At1g69310	At3g01970	250.742229	8
At1g69310	At5g59520	228.456305	8
At1g69310	At1g13830	197.487905	8
At1g69310	At3g04720	190.265914	8
At1g69310	At1g73260	188.571758	8
At1g69310	At2g47540	174.811281	8
At1g69310	At3g01170	169.738892	8
At1g69310	At3g50400	168.548359	8
At1g69310	At2g22470	155.139397	8
At1g69310	At1g10090	154.766253	8
At1g69310	At5g49350	143.602129	8
At5g44080	At5g44080	1888.246778	9
At5g44080	At5g16260	313.120542	8
At2g46830	At2g46830	1888.246778	9
At2g46830	At5g67030	380.637895	8
At2g46830	At4g13010	201.333593	8
At1g67710	At1g67710	1888.246778	9
At1g69170	At1g69170	1888.246778	9
At1g69170	At1g07230	164.812610	8
At1g69170	At5g47720	142.396480	8
At1g74930	At1g74930	1888.246778	9
At1g74930	At4g27654	428.390536	9
At1g74930	At5g43620	357.561618	9
At1g74930	At1g30135	287.099378	9
At1g74930	At1g74950	191.873213	9
At1g74930	At4g34410	672.804878	8
At1g74930	At1g80840	449.706547	8
At1g74930	At1g19210	427.565989	8
At1g74930	At3g02840	410.389064	8
At1g74930	At1g17420	408.852220	8
At1g74930	At2g05050	381.001513	8
At1g74930	At4g27657	332.902819	8
At1g74930	At2g46510	332.504384	8
At1g74930	At1g17380	317.411535	8
At1g74930	At3g04640	306.208637	8
At1g74930	At4g25490	305.282310	8
At1g74930	At4g27652	296.793535	8
At1g74930	At1g32640	288.183342	8
At1g74930	At4g17500	262.421899	8
At1g74930	At1g76650	259.526762	8
At1g74930	At3g15210	253.454903	8
At1g74930	At1g32920	251.302332	8
At1g74930	At2g41010	246.682487	8
At1g74930	At2g06050	189.138772	8
At1g74930	At5g16200	174.018398	8
At1g74930	At1g67880	145.881502	8
At4g36900	At4g36900	1888.246778	9
At4g36900	At4g22485	288.611938	8
At4g36900	At5g05870	157.696395	8
At4g36900	At1g60450	149.315594	8
At5g09460	At5g09460	1888.246778	9
At1g13960	At1g13960	1888.246778	9
At1g13960	At1g21000	242.425637	8
At1g13960	At1g50600	214.797839	8
At1g13960	At5g12010	115.580592	8
At3g11110	At3g11110	1888.246778	9
At3g11110	At5g16810	301.146261	8
At3g11110	At3g50270	260.338248	8
At3g11110	At3g16660	254.700382	8
At3g11110	At3g59980	237.824067	8
At3g11110	At1g66100	212.341828	8
At1g10480	At1g10480	1888.246778	9
At1g10480	At5g12880	169.279327	8
At5g03720	At5g03720	1888.246778	9
At5g03720	At1g69935	189.493758	8
At5g03720	At1g50590	180.682937	8
At5g03720	At3g57450	164.181549	8
At5g03720	At3g59350	161.393694	8
At5g03720	At3g59080	147.816618	8
At5g03720	At1g22810	143.467070	8
At3g02150	At3g02150	1888.246778	9
At3g02150	At4g11000	244.836692	8
At3g02150	At1g33600	226.610072	8
At3g02150	At1g15520	200.002908	8
At3g02150	At5g20480	194.971581	8
At3g02150	At3g59060	192.803765	8
At3g02150	At2g36780	182.026512	8
At3g02150	At1g63880	151.851041	8
At2g14210	At2g14210	1888.246778	9
At2g14210	At3g28360	384.499554	8
At2g30250	At2g30250	1888.246778	9
At2g30250	At4g38550	337.995297	9
At2g30250	At2g20960	328.539440	9
At2g30250	At1g03740	311.633094	9
At2g30250	At2g21120	305.865478	9
At2g30250	At2g20142	296.922095	9
At2g30250	At4g29050	270.535729	9
At2g30250	At1g13210	264.896063	9
At2g30250	At3g54150	244.082244	9
At2g30250	At1g73800	232.014410	9
At2g30250	At1g21110	213.867198	9
At2g30250	At1g18390	423.853241	8
At2g30250	At1g14370	423.515937	8
At2g30250	At3g01290	380.338685	8
At2g30250	At1g76360	375.471110	8
At2g30250	At4g33050	371.705838	8
At2g30250	At5g07100	357.709312	8
At2g30250	At1g66880	355.491710	8
At2g30250	At1g34750	352.191194	8
At2g30250	At3g26210	351.382922	8
At2g30250	At1g59870	347.121649	8
At2g30250	At4g18880	344.882408	8
At2g30250	At2g19130	344.646994	8
At2g30250	At1g08930	338.941787	8
At2g30250	At2g26560	326.489934	8
At2g30250	At3g62150	325.758189	8
At2g30250	At3g50950	318.751944	8
At2g30250	At4g08850	298.251156	8
At2g30250	At5g05190	297.895997	8
At2g30250	At2g38790	295.735369	8
At2g30250	At5g25260	287.945448	8
At2g30250	At1g14870	279.154049	8
At2g30250	At4g23190	276.703940	8
At2g30250	At4g26090	275.577518	8
At2g30250	At3g21630	272.048680	8
At2g30250	At4g23270	265.611974	8
At2g30250	At1g03370	262.565584	8
At2g30250	At1g16670	259.460802	8
At2g30250	At5g02290	253.406451	8
At2g30250	At1g67800	243.809998	8
At2g30250	At3g59700	243.734562	8
At2g30250	At1g79680	238.206964	8
At2g30250	At5g41750	229.204062	8
At2g30250	At4g23610	229.067827	8
At2g30250	At5g42010	228.379243	8
At2g30250	At3g26470	223.551257	8
At2g30250	At2g47000	218.777403	8
At2g30250	At2g23770	214.077334	8
At2g30250	At3g03000	213.007540	8
At2g30250	At2g37430	209.068398	8
At2g30250	At5g66640	204.782385	8
At2g30250	At4g38540	202.664197	8
At2g30250	At1g35210	201.074364	8
At2g30250	At2g35980	200.917909	8
At2g30250	At3g48640	192.864963	8
At2g30250	At1g14780	190.158615	8
At2g30250	At5g45380	185.477014	8
At2g30250	At3g01830	184.325768	8
At2g30250	At4g38560	172.489066	8
At2g30250	At4g11890	168.715185	8
At2g30250	At1g51270	167.114933	8
At2g30250	At1g13470	165.680053	8
At2g30250	At5g42830	157.974684	8
At2g30250	At4g00970	154.037526	8
At2g30250	At5g67450	144.685746	8
At2g30250	At5g42440	140.236385	8
At2g30250	At5g13590	134.348472	8
At2g30250	At1g66090	121.859517	8
At4g13100	At4g13100	1888.246778	9
At4g13100	At4g26790	255.206542	8
At4g13100	At5g45800	178.130597	8
At1g19850	At1g19850	1888.246778	9
At1g19850	At1g72250	202.707782	8
At1g19850	At3g63130	192.083864	8
At1g19850	At3g51740	192.053709	8
At1g19850	At1g20590	189.715860	8
At1g19850	At5g67100	188.549072	8
At1g19850	At1g18250	188.111664	8
At1g19850	At5g60200	187.857540	8
At1g19850	At1g01370	186.811435	8
At1g19850	At1g34770	186.261042	8
At1g19850	At1g02690	183.526363	8
At1g19850	At2g25270	182.178015	8
At1g19850	At4g26660	180.830873	8
At1g19850	At5g66680	180.592642	8
At1g19850	At1g07770	177.971852	8
At1g19850	At3g51720	174.120838	8
At1g19850	At5g13840	172.472638	8
At1g19850	At4g33270	166.912521	8
At1g19850	At5g45700	165.981616	8
At1g19850	At2g15400	160.359931	8
At1g19850	At3g53190	150.948777	8
At1g19850	At1g17560	149.628586	8
At1g19850	At5g06050	147.353291	8
At1g19850	At4g33400	144.467203	8
At1g19850	At5g63960	142.727525	8
At5g42630	At5g42630	1888.246778	9
At1g68520	At1g68520	1888.246778	9
At1g68520	At2g29290	554.860018	9
At1g68520	At5g39210	422.790002	9
At1g68520	At1g23130	390.841776	9
At1g68520	At1g62780	381.874743	9
At1g68520	At1g15140	361.575931	9
At1g68520	At2g02450	324.362931	9
At1g68520	At1g65450	213.838236	9
At1g68520	At2g01870	584.841096	8
At1g68520	At1g70760	564.622145	8
At1g68520	At3g18890	551.776780	8
At1g68520	At2g47910	548.072585	8
At1g68520	At5g36790	545.476102	8
At1g68520	At1g55370	544.477414	8
At1g68520	At5g58260	524.598895	8
At1g68520	At2g21530	516.950131	8
At1g68520	At3g01440	514.982220	8
At1g68520	At5g45680	508.349113	8
At1g68520	At2g34620	500.891150	8
At1g68520	At1g51805	499.478147	8
At1g68520	At3g28080	490.798064	8
At1g68520	At3g19850	488.780784	8
At1g68520	At3g48200	478.136198	8
At1g68520	At4g18740	475.229117	8
At1g68520	At3g09050	452.158860	8
At1g68520	At4g38840	450.634197	8
At1g68520	At1g64680	439.273075	8
At1g68520	At3g19800	437.903443	8
At1g68520	At3g23700	425.742425	8
At1g68520	At4g39710	425.144572	8
At1g68520	At4g23300	424.471427	8
At1g68520	At2g01590	419.109567	8
At1g68520	At5g62140	416.666753	8
At1g68520	At5g51110	409.417681	8
At1g68520	At4g34830	408.864519	8
At1g68520	At4g25050	402.753306	8
At1g68520	At1g64770	392.819850	8
At1g68520	At2g29310	392.719257	8
At1g68520	At1g29720	383.912174	8
At1g68520	At5g02160	382.701360	8
At1g68520	At2g20570	368.452144	8
At1g68520	At1g21500	364.068367	8
At1g68520	At3g55250	362.541097	8
At1g68520	At4g22753	360.904997	8
At1g68520	At1g71480	354.028080	8
At1g68520	At2g36430	348.341124	8
At1g68520	At1g13650	346.004223	8
At1g68520	At1g52230	344.966329	8
At1g68520	At2g35410	337.779774	8
At1g68520	At5g56860	337.144676	8
At1g68520	At1g33811	330.566137	8
At1g68520	At3g63490	330.365708	8
At1g68520	At1g73870	325.218239	8
At1g68520	At1g20810	324.636426	8
At1g68520	At2g17033	324.072606	8
At1g68520	At3g01060	323.729700	8
At1g68520	At2g21210	319.809628	8
At1g68520	At3g44020	317.682456	8
At1g68520	At2g17972	316.619473	8
At1g68520	At1g19740	312.194528	8
At1g68520	At3g21870	305.047253	8
At1g68520	At5g14260	303.189169	8
At1g68520	At1g23400	301.667332	8
At1g68520	At1g51100	295.793811	8
At1g68520	At5g36120	294.944898	8
At1g68520	At2g44870	287.480860	8
At1g68520	At3g06080	283.607715	8
At1g68520	At3g15900	278.079143	8
At1g68520	At5g42310	277.669626	8
At1g68520	At1g36320	254.002962	8
At1g68520	At5g22390	253.760098	8
At1g68520	At3g18870	244.871969	8
At1g68520	At3g20230	235.449490	8
At1g68520	At3g15030	228.291483	8
At1g68520	At3g15690	218.539011	8
At1g68520	At5g15850	204.287150	8
At1g68520	At4g20750	189.577182	8
At1g68520	At5g42390	158.080836	8
At1g69180	At1g69180	1888.246778	9
At1g69180	At3g12470	642.140786	8
At1g69180	At3g13662	559.624250	8
At1g69180	At1g69120	540.883122	8
At1g69180	At1g03710	490.637566	8
At1g69180	At3g19184	485.329309	8
At1g69180	At4g00870	454.565774	8
At1g69180	At5g57720	389.155274	8
At1g69180	At4g03330	284.190096	8
At4g00940	At4g00940	1888.246778	9
At4g00940	At1g66020	149.090619	8
At5g17490	At5g17490	1888.246778	9
At4g25410	At4g25410	1888.246778	9
At4g25410	At4g18330	415.151107	8
At4g25410	At5g35870	401.663262	8
At4g25410	At1g34070	398.256843	8
At4g25410	At1g63560	396.132659	8
At4g25410	At1g31270	389.198783	8
At4g25410	At1g06930	369.030910	8
At4g25410	At1g30473	366.310813	8
At4g25410	At3g56660	362.615956	8
At4g25410	At4g13080	361.380135	8
At4g25410	At3g50640	359.485433	8
At4g25410	At4g03490	354.717629	8
At4g25410	At2g28700	346.233976	8
At4g25410	At1g24650	337.959055	8
At4g25410	At1g43715	334.571248	8
At4g25410	At3g45530	327.290244	8
At4g25410	At5g20310	324.988396	8
At4g25410	At5g24100	317.648790	8
At4g25410	At2g28270	311.114808	8
At4g25410	At1g14550	306.700964	8
At4g25410	At2g15550	306.094193	8
At4g25410	At3g32080	299.805215	8
At4g25410	At3g09240	297.811144	8
At4g25410	At1g55240	296.680996	8
At4g25410	At1g75470	295.035531	8
At4g25410	At3g30210	287.135027	8
At4g25410	At5g19700	286.737132	8
At4g25410	At2g15870	269.085879	8
At4g25410	At4g31875	263.973281	8
At4g25410	At5g01490	261.836764	8
At4g25410	At3g61400	260.645888	8
At4g25410	At1g78360	260.040714	8
At4g25410	At4g15740	254.268097	8
At4g25410	At4g22620	236.458061	8
At4g25410	At3g14640	235.748321	8
At4g25410	At1g53940	233.093302	8
At4g25410	At3g45710	230.450528	8
At4g25410	At5g45090	228.032429	8
At4g25410	At3g06490	217.970897	8
At4g25410	At1g68150	213.435820	8
At4g25410	At1g60470	206.911000	8
At4g25410	At4g26320	196.892098	8
At4g25410	At3g14880	189.969402	8
At4g25410	At1g52100	184.367113	8
At4g23810	At4g23810	1888.246778	9
At4g23810	At2g22880	291.849866	9
At4g23810	At2g28305	153.684029	9
At4g23810	At2g38470	547.786220	8
At4g23810	At5g52750	514.006671	8
At4g23810	At4g12720	460.380631	8
At4g23810	At4g33050	460.250666	8
At4g23810	At2g31880	459.035056	8
At4g23810	At5g26920	453.348550	8
At4g23810	At3g09830	438.641889	8
At4g23810	At1g55450	422.784389	8
At4g23810	At2g24600	409.260677	8
At4g23810	At3g50930	397.386912	8
At4g23810	At3g01830	395.888955	8
At4g23810	At2g25735	393.410612	8
At4g23810	At5g27420	386.328770	8
At4g23810	At3g52400	382.362601	8
At4g23810	At4g23180	379.068793	8
At4g23810	At3g16720	371.325281	8
At4g23810	At3g45640	357.373908	8
At4g23810	At3g59080	356.550701	8
At4g23810	At3g50950	350.570430	8
At4g23810	At5g41750	349.977676	8
At4g23810	At5g22250	346.259236	8
At4g23810	At1g29690	344.668079	8
At4g23810	At5g05300	325.088871	8
At4g23810	At4g34390	321.414637	8
At4g23810	At1g05575	318.680271	8
At4g23810	At3g11840	311.131054	8
At4g23810	At5g66210	308.726791	8
At4g23810	At4g02410	307.127979	8
At4g23810	At5g28630	300.682524	8
At4g23810	At5g42050	298.554552	8
At4g23810	At5g39670	297.773050	8
At4g23810	At1g10340	297.736665	8
At4g23810	At2g32140	293.180637	8
At4g23810	At5g62570	289.829758	8
At4g23810	At1g75020	288.340826	8
At4g23810	At5g61600	287.265438	8
At4g23810	At3g11820	286.189124	8
At4g23810	At1g63750	285.197042	8
At4g23810	At1g11050	284.969300	8
At4g23810	At3g46110	283.862647	8
At4g23810	At1g72920	274.060596	8
At4g23810	At3g44260	273.977242	8
At4g23810	At4g22710	273.939645	8
At4g23810	At3g57530	272.791075	8
At4g23810	At2g41100	272.553435	8
At4g23810	At2g47060	271.582902	8
At4g23810	At1g27770	260.130913	8
At4g23810	At3g46600	256.480744	8
At4g23810	At1g19380	253.381825	8
At4g23810	At5g58120	251.480097	8
At4g23810	At1g33600	246.109390	8
At4g23810	At4g35600	239.200965	8
At4g23810	At5g44870	235.100303	8
At4g23810	At5g61900	234.787567	8
At4g23810	At1g32920	233.070959	8
At4g23810	At1g67470	231.948665	8
At4g23810	At1g08930	228.930123	8
At4g23810	At1g66160	224.852694	8
At4g23810	At3g60420	221.057321	8
At4g23810	At1g66090	220.475863	8
At4g23810	At2g35660	213.932807	8
At4g23810	At3g51920	213.735932	8
At4g23810	At1g58420	211.513293	8
At4g23810	At2g23320	209.676870	8
At4g23810	At4g36030	206.745073	8
At4g23810	At2g20142	205.228207	8
At4g23810	At1g59870	203.879731	8
At4g23810	At2g40270	201.479787	8
At4g23810	At2g21120	199.276491	8
At4g23810	At5g26030	189.471520	8
At4g23810	At5g47910	184.737288	8
At4g23810	At5g05190	181.933812	8
At4g23810	At2g46735	148.767910	8
At4g23810	At4g18010	141.709625	8
At4g23810	At3g50480	136.362299	8
At4g23810	At3g55640	119.861941	8
At2g06200	At2g06200	1888.246778	9
At2g06200	At5g22940	218.466889	9
At2g06200	At3g06220	490.008877	8
At2g06200	At1g02800	488.886110	8
At2g06200	At3g11000	455.652901	8
At2g06200	At2g42800	343.864688	8
At2g06200	At1g75090	307.497210	8
At2g06200	At1g51460	229.487688	8
At2g06200	At2g34190	196.579903	8
At2g06200	At4g32830	193.883778	8
At2g06200	At3g59100	178.227266	8
At2g06200	At3g02640	155.532094	8
At2g06200	At5g55290	132.970716	8
At5g62020	At5g62020	1888.246778	9
At5g62020	At1g02660	319.888748	9
At5g62020	At3g15500	311.614995	9
At5g62020	At4g12000	200.134549	9
At5g62020	At5g54730	191.889571	9
At5g62020	At5g63130	174.439558	9
At5g62020	At3g19580	338.899947	8
At5g62020	At5g04340	329.688244	8
At5g62020	At2g31945	327.694560	8
At5g62020	At5g66650	293.413902	8
At5g62020	At1g68620	268.345711	8
At5g62020	At3g62260	254.965432	8
At5g62020	At4g25390	253.895224	8
At5g62020	At1g73740	253.207160	8
At5g62020	At2g30040	245.798518	8
At5g62020	At5g17350	220.699837	8
At5g62020	At2g36950	208.259890	8
At5g62020	At5g66070	207.172431	8
At5g62020	At4g24380	201.161798	8
At5g62020	At3g28340	195.310014	8
At5g62020	At1g75490	192.636226	8
At5g62020	At4g30430	189.233093	8
At5g62020	At1g01480	184.611715	8
At5g62020	At2g07000	183.102063	8
At5g62020	At2g32190	175.780703	8
At5g62020	At3g54510	171.344031	8
At5g62020	At4g15120	171.134041	8
At5g53200	At5g53200	1888.246778	9
At5g53200	At2g03550	289.602297	8
At1g51140	At1g51140	1888.246778	9
At3g51910	At3g51910	1888.246778	9
At3g51910	At2g32120	253.211616	8
At1g52880	At1g52880	1888.246778	9
At5g29000	At5g29000	1888.246778	9
At5g37020	At5g37020	1888.246778	9
At5g37020	At5g36740	204.553528	8
At5g37020	At5g67200	177.764058	8
At5g37020	At1g34210	139.381878	8
At5g37020	At5g15150	100.319087	8
At1g14920	At1g14920	1888.246778	9
At3g13810	At3g13810	1888.246778	9
At4g36920	At4g36920	1888.246778	9
At5g67110	At5g67110	1888.246778	9
At5g67110	At4g35190	160.039638	8
At5g67110	At5g67460	157.895934	8
At3g15270	At3g15270	1888.246778	9
At3g15270	At1g02670	407.326798	8
At3g15270	At1g58470	239.070215	8
At3g57800	At3g57800	1888.246778	9
At3g02310	At3g02310	1888.246778	9
At3g02310	At3g54340	719.739241	9
At3g02310	At1g03710	496.070931	8
At3g02310	At1g02190	479.060590	8
At3g02310	At1g16705	413.877912	8
At3g02310	At5g45960	401.865521	8
At3g02310	At2g27880	343.470027	8
At3g02310	At5g57720	303.774272	8
At3g02310	At4g24260	267.497584	8
At3g02310	At1g08630	237.244673	8
At3g02310	At2g35310	226.547284	8
At3g02310	At3g29370	216.299050	8
At5g49330	At5g49330	1888.246778	9
At2g40970	At2g40970	1888.246778	9
At1g47270	At1g47270	1888.246778	9
At2g24790	At2g24790	1888.246778	9
At2g24790	At4g09650	425.182821	8
At2g24790	At5g64460	340.765666	8
At2g24790	At1g74910	305.137587	8
At2g24790	At1g68010	274.955381	8
At2g24790	At2g21170	212.391247	8
At2g24790	At3g27160	196.944513	8
At2g31070	At2g31070	1888.246778	9
At2g31070	At5g56860	348.968038	8
At5g53210	At5g53210	1888.246778	9
At5g53210	At2g30420	254.272198	9
At5g53210	At3g57180	316.507723	8
At5g53210	At3g56330	262.181219	8
At5g53210	At1g10522	252.120059	8
At5g53210	At5g55580	246.084347	8
At5g53210	At4g27340	211.990649	8
At5g53210	At3g27180	211.850995	8
At5g53210	At1g51080	206.409836	8
At5g53210	At3g61970	147.863631	8
At1g34310	At1g34310	1888.246778	9
At1g34310	At2g41120	212.982554	9
At1g34310	At5g45680	513.236164	8
At1g34310	At1g32080	427.013050	8
At1g34310	At2g20890	424.369837	8
At1g34310	At5g62140	416.692481	8
At1g34310	At5g36120	403.998393	8
At1g34310	At1g50320	402.899255	8
At1g34310	At3g54050	372.195927	8
At1g34310	At4g28660	368.606984	8
At1g34310	At5g04140	358.445282	8
At1g34310	At3g55800	353.142180	8
At1g34310	At1g64355	350.492275	8
At1g34310	At1g03680	342.194686	8
At1g34310	At2g23670	341.123111	8
At1g34310	At1g52510	337.159416	8
At1g34310	At1g68590	328.979943	8
At1g34310	At1g75460	328.215809	8
At1g34310	At1g22850	325.185394	8
At1g34310	At1g03055	319.920211	8
At1g34310	At2g33460	317.118590	8
At1g34310	At2g21530	315.212212	8
At1g34310	At1g11870	306.706309	8
At1g34310	At4g14540	306.585605	8
At1g34310	At2g35490	305.119895	8
At1g34310	At3g15900	304.865108	8
At1g34310	At5g58140	302.892093	8
At1g34310	At4g21860	300.430775	8
At1g34310	At4g18810	299.599368	8
At1g34310	At3g46630	296.125664	8
At1g34310	At1g35420	292.485640	8
At1g34310	At1g77090	289.804353	8
At1g34310	At3g15690	287.122824	8
At1g34310	At1g68190	286.621945	8
At1g34310	At4g28780	282.953066	8
At1g34310	At3g27690	280.584311	8
At1g34310	At4g13500	279.956736	8
At1g34310	At5g02160	279.815808	8
At1g34310	At3g02380	278.496372	8
At1g34310	At3g27925	277.898420	8
At1g34310	At2g20570	270.392359	8
At1g34310	At5g40950	266.273317	8
At1g34310	At5g61410	263.019192	8
At1g34310	At3g50560	262.894002	8
At1g34310	At1g03130	261.613340	8
At1g34310	At1g56510	255.791211	8
At1g34310	At3g16140	255.021900	8
At1g34310	At1g66130	253.217618	8
At1g34310	At3g51420	245.289760	8
At1g34310	At3g19800	244.016650	8
At1g34310	At2g40670	235.768798	8
At1g34310	At3g50570	233.454124	8
At1g34310	At2g21960	232.642012	8
At1g34310	At5g16540	226.762086	8
At1g34310	At4g22753	221.014408	8
At1g34310	At2g20260	220.127316	8
At1g34310	At5g55630	214.504807	8
At1g34310	At4g03520	211.305962	8
At1g34310	At3g06120	206.314701	8
At1g34310	At4g28030	196.648763	8
At1g34310	At5g19855	189.839680	8
At1g52890	At1g52890	1888.246778	9
At1g52890	At1g69490	335.406698	8
At1g52890	At4g27657	210.044493	8
At1g52890	At3g09560	141.463714	8
At4g05100	At4g05100	1888.246778	9
At4g05100	At4g21440	448.327827	8
At4g05100	At3g30210	266.058999	8
At4g05100	At4g37150	201.279911	8
At4g05100	At4g16750	190.578178	8
At4g05100	At4g37850	167.386951	8
At1g26150	At1g26150	1888.246778	9
At1g26150	At1g14460	301.480175	8
At5g25810	At5g25810	1888.246778	9
At5g25810	At1g13300	255.270882	9
At5g25810	At5g36140	207.366934	9
At5g25810	At1g05250	424.339644	8
At5g25810	At5g67400	413.221533	8
At5g25810	At2g25240	360.476482	8
At5g25810	At4g25790	351.250286	8
At5g25810	At1g74760	342.097391	8
At5g25810	At5g43350	332.063314	8
At5g25810	At5g59090	326.749229	8
At5g25810	At3g54990	307.480552	8
At5g25810	At1g26250	298.312157	8
At5g25810	At1g65610	291.725453	8
At5g25810	At4g32860	290.845195	8
At5g25810	At4g15740	288.396209	8
At5g25810	At3g62280	284.372352	8
At5g25810	At2g20030	281.038845	8
At5g25810	At1g50050	273.625714	8
At5g25810	At5g51520	272.054932	8
At5g25810	At1g07560	271.189525	8
At5g25810	At3g23800	260.700588	8
At5g25810	At2g42060	245.713910	8
At5g25810	At5g33380	208.545617	8
At5g25810	At2g32620	207.477147	8
At5g25810	At4g36060	206.889036	8
At5g25810	At3g08490	191.964961	8
At5g25810	At3g60490	191.522514	8
At5g25810	At1g49310	182.839321	8
At5g25810	At5g62920	170.084965	8
At5g18450	At5g18450	1888.246778	9
At5g18450	At2g07000	442.368237	9
At5g18450	At2g33070	262.830902	9
At5g18450	At3g14880	622.842923	8
At5g18450	At1g34280	576.542428	8
At5g18450	At1g29680	456.702876	8
At5g18450	At1g35570	415.047051	8
At5g18450	At1g22340	362.807481	8
At5g18450	At1g11470	353.636244	8
At5g18450	At1g38550	284.579326	8
At5g18450	At3g01900	282.557242	8
At5g18450	At1g24650	220.076395	8
At5g18450	At2g30670	207.962404	8
At5g18450	At1g62290	202.122731	8
At3g05800	At3g05800	1888.246778	9
At4g37730	At4g37730	1888.246778	9
At4g36930	At4g36930	1888.246778	9
At5g66320	At5g66320	1888.246778	9
At5g66320	At4g21430	154.562018	8
At4g33450	At4g33450	1888.246778	9
At4g33450	At5g20310	327.920051	8
At5g10030	At5g10030	1888.246778	9
At5g10970	At5g10970	1888.246778	9
At5g10970	At5g11290	340.919879	8
At5g10970	At4g10690	305.418535	8
At5g10970	At3g08490	296.434029	8
At5g10970	At1g49810	292.749764	8
At5g10970	At2g28860	285.187441	8
At5g10970	At5g46310	278.637844	8
At5g10970	At1g63550	271.024914	8
At5g10970	At5g44920	270.623884	8
At5g10970	At1g34070	267.601848	8
At5g10970	At1g63820	255.368893	8
At5g10970	At5g62330	254.090881	8
At5g10970	At1g63560	253.887547	8
At5g10970	At1g31670	253.043200	8
At5g10970	At5g58180	250.980431	8
At5g10970	At4g19250	248.403702	8
At5g10970	At2g47540	241.924857	8
At5g10970	At1g74990	239.438529	8
At5g10970	At3g45530	238.925698	8
At5g10970	At4g18330	237.911050	8
At5g10970	At2g31420	237.337591	8
At5g10970	At4g36060	234.740114	8
At5g10970	At2g43150	228.680570	8
At5g10970	At4g28410	218.497728	8
At5g10970	At2g16110	217.153907	8
At5g10970	At2g15870	217.131609	8
At5g10970	At4g22505	205.168232	8
At5g10970	At3g60490	204.542943	8
At5g10970	At4g26320	197.576548	8
At5g10970	At3g27650	196.692493	8
At5g10970	At3g45680	196.301475	8
At5g10970	At1g31060	193.061655	8
At5g10970	At5g26130	187.871796	8
At5g10970	At3g51560	185.977255	8
At5g10970	At1g42220	184.922045	8
At5g10970	At2g45450	178.287372	8
At5g10970	At2g42060	177.310733	8
At5g10970	At3g27840	174.823644	8
At5g63780	At5g63780	1888.246778	9
At5g63780	At5g43830	158.032101	9
At5g63780	At1g56190	283.471849	8
At5g63780	At5g50420	197.346600	8
At1g34180	At1g34180	1888.246778	9
At1g34180	At1g76070	258.612348	8
At1g34180	At1g33030	252.580294	8
At1g34180	At5g28630	216.984333	8
At1g34180	At1g08315	122.508175	8
At5g17800	At5g17800	1888.246778	9
At5g17800	At5g12970	233.213200	8
At5g17800	At3g50070	146.465516	8
At1g68550	At1g68550	1888.246778	9
At2g46870	At2g46870	1888.246778	9
At2g46870	At3g61950	308.358529	8
At2g46870	At1g31920	281.383782	8
At2g46870	At5g33370	280.378734	8
At2g46870	At5g10420	261.712813	8
At5g07100	At5g07100	1888.246778	9
At5g07100	At4g38540	410.580089	9
At5g07100	At1g14370	348.627324	9
At5g07100	At1g18390	322.282681	9
At5g07100	At3g09020	304.073438	9
At5g07100	At1g21100	267.234569	9
At5g07100	At1g21110	248.869983	9
At5g07100	At1g14780	202.775985	9
At5g07100	At3g59700	398.669873	8
At5g07100	At2g30250	357.709312	8
At5g07100	At1g03740	314.871060	8
At5g07100	At2g23680	276.964495	8
At5g07100	At1g18380	273.771152	8
At5g07100	At1g63720	268.579760	8
At5g07100	At3g54150	256.893385	8
At5g07100	At3g63380	253.597060	8
At5g07100	At2g15480	251.383610	8
At5g07100	At3g26220	249.930855	8
At5g07100	At5g13080	244.401767	8
At5g07100	At5g18270	242.944121	8
At5g07100	At1g67980	242.222662	8
At5g07100	At3g50260	229.121118	8
At5g07100	At5g57220	227.956620	8
At5g07100	At3g01290	225.716591	8
At5g07100	At5g67340	224.376042	8
At5g07100	At1g71400	224.370627	8
At5g07100	At1g79680	212.463835	8
At5g07100	At1g14540	210.112679	8
At5g07100	At1g59870	205.093974	8
At5g07100	At1g55920	202.667592	8
At5g07100	At4g01770	190.988639	8
At5g07100	At5g02780	190.822814	8
At5g07100	At2g29490	185.938795	8
At5g07100	At1g30700	185.306682	8
At5g07100	At1g42990	184.314472	8
At5g07100	At1g16130	184.001040	8
At5g07100	At2g30750	181.922092	8
At5g07100	At3g04060	180.384476	8
At5g07100	At1g69890	177.331311	8
At5g07100	At1g47890	175.673432	8
At5g07100	At1g26380	173.665602	8
At5g07100	At2g04040	168.649889	8
At5g07100	At2g44490	166.985442	8
At5g07100	At5g42830	159.464240	8
At5g07100	At4g37290	158.378624	8
At5g07100	At1g14070	156.225361	8
At5g07100	At1g71140	148.391279	8
At5g07100	At4g19810	147.216653	8
At5g07100	At1g02360	143.713834	8
At5g07100	At2g05940	114.249132	8
At2g34710	At2g34710	1888.246778	9
At2g34710	At5g60690	299.858280	9
At2g34710	At5g43810	212.582402	8
At2g34710	At2g43800	136.246636	8
At2g34710	At2g03090	121.308649	8
At4g37740	At4g37740	1888.246778	9
At4g37740	At1g21740	353.514655	9
At4g37740	At2g22840	463.704694	8
At4g37740	At2g36400	436.148524	8
At4g37740	At1g09450	392.727033	8
At4g37740	At3g29280	344.459130	8
At4g37740	At4g39860	333.378805	8
At4g37740	At4g00480	312.750269	8
At4g37740	At4g26760	299.641651	8
At4g37740	At3g19120	293.419664	8
At4g37740	At3g08030	290.218221	8
At4g37740	At5g51560	276.025308	8
At4g37740	At5g41000	245.690545	8
At4g37740	At2g31725	233.315666	8
At4g37740	At4g30700	220.629916	8
At4g37740	At2g24440	208.318090	8
At4g37740	At1g32210	201.968902	8
At4g37740	At2g28330	177.066596	8
At4g37740	At5g67200	173.977510	8
At4g32800	At4g32800	1888.246778	9
At4g32800	At2g27080	296.442235	8
At4g32800	At4g31000	218.404148	8
At4g32800	At3g15060	177.841299	8
At4g32800	At1g22650	167.010103	8
At4g32800	At5g44050	159.174122	8
At2g31230	At2g31230	1888.246778	9
At2g31230	At3g47570	173.105351	8
At3g54340	At3g54340	1888.246778	9
At3g54340	At3g02310	719.739241	9
At3g54340	At5g45960	316.300272	8
At3g54340	At4g24260	230.406095	8
At5g63790	At5g63790	1888.246778	9
At5g63790	At3g08720	343.603202	9
At5g63790	At2g40140	332.025190	9
At5g63790	At5g64660	294.704207	9
At5g63790	At3g11840	267.705654	9
At5g63790	At4g17500	260.563412	9
At5g63790	At3g05200	250.556218	9
At5g63790	At5g13200	222.002371	9
At5g63790	At5g05140	218.420723	9
At5g63790	At5g10695	150.113180	9
At5g63790	At4g13180	569.724217	8
At5g63790	At1g01720	491.750541	8
At5g63790	At4g20830	481.252341	8
At5g63790	At4g34131	437.387842	8
At5g63790	At2g15480	424.390782	8
At5g63790	At4g37370	410.304677	8
At5g63790	At1g73500	386.117924	8
At5g63790	At1g62300	379.026097	8
At5g63790	At5g59820	368.430496	8
At5g63790	At5g14730	362.033687	8
At5g63790	At2g02220	354.446859	8
At5g63790	At1g76690	333.864631	8
At5g63790	At5g04340	330.960732	8
At5g63790	At3g22370	329.236688	8
At5g63790	At1g19020	329.214553	8
At5g63790	At1g05575	326.271968	8
At5g63790	At3g46620	315.849022	8
At5g63790	At5g27420	292.337429	8
At5g63790	At5g25930	288.333636	8
At5g63790	At5g42050	287.755831	8
At5g63790	At2g27150	286.100064	8
At5g63790	At5g45110	274.533050	8
At5g63790	At3g19580	273.542868	8
At5g63790	At1g19180	273.528004	8
At5g63790	At2g40000	272.047950	8
[truncated: 10,301 more rows]
