# Supplementary material for: Identification of transcription factor's targets using tissue-specific transcriptomic data in Arabidopsis thaliana
Source: BMC Syst Biol. 2010 Sep 13;4(Suppl 2):S2. doi: 10.1186/1752-0509-4-S2-S2 (PMC2982689; doi:10.1186/1752-0509-4-S2-S2)
Supplement: Additional file 3 — A list of 27 different microarray experiments, out of which 10 experiments are time series. [file 1752-0509-4-S2-S2-S3.xls]

## Sheet: explist_22
EXPERIMENTS	Number of SAMPLES
At12-2006-320P_Ath_Hormone_Baseline	109
At09-2004-197P_Ath_Tissue_Survey	79
At10-2007-388P_Ath_hy5_mutants	23
At07-2007-383P_Ath_Auxin_Response	20
At01-2005-218P_Heat_Time_Course	18
At01-2005-212P_Drought_Time_Course	16
At01-2005-221P_Light_Treatments	16
At01-2005-238P_UV-B_Time_Course	16
At01-2005-239P_Wounding_Time_Course	16
At01-2007-339P_Ath_Carbon_Nitrogen_Root	16
At07-2007-382P_Ath_TissueSurvey2	15
At01-2005-209P_Cold_Time_Course	14
At01-2005-225P_Osmotic_Time_Course	14
At01-2005-226P_Oxidative_Time_Course	14
At01-2005-233P_Salt_Time_Course	14
At01-2007-338P_Flower_Induction	14
At06-2007-378P_Ath_Growth_and_Dormancy	12
At01-2005-216P_Genotoxic_Time_Course	11
At01-2007-343P_Ath_Shoot-Root_Dev	9
At06-2007-379P_LCM_Embryo	9
At01-2007-340P_Ath_Phosphate_Time_Course	8
At01-2007-342P_Ath_UVB_Seedling	8
At05-2007-376P_Ath_Root_Auxin-Inh	7
At01-2007-336P_Ath_DELLA	6
At07-2007-384P_Ath_Auxin_Seedlings	6
At07-2007-380P_Ath_Oligogalacturonide	4
At01-2007-337P_Ath_Flower_Dev	3
TOTAL NUMBER OF SAMPLES	497
